# Supplementary material for: Network analysis of patient flow in two UK acute care hospitals identifies key sub-networks for A&E performance
Source: PLoS One. 2017 Oct 2;12(10):e0185912. doi: 10.1371/journal.pone.0185912 (PMC5624623; doi:10.1371/journal.pone.0185912)
Supplement: S1 File — This file contains the total number of patients sent between each pair of wards for every week of the data analysed in this study after applying the pre-processing steps described in the Methods section. Only edges with weight > 0 per month are included. All transfers were aggregated per week, with weeks starting on Mondays. DH = Denmark Hill, PRUH = Princess Royal University Hospital. (CSV) [file pone.0185912.s003.csv]

Source	Site_source	Target	Site_target	Transfers	Year	Week
AcuteMedicalUnit.EAU	PRUH	ChartwellUnit	PRUH	1	2014	48
AcuteMedicalUnit.EAU	PRUH	ChartwellUnit	PRUH	2	2014	49
AcuteMedicalUnit.EAU	PRUH	ChartwellUnit	PRUH	2	2014	50
AcuteMedicalUnit.EAU	PRUH	ChartwellUnit	PRUH	3	2014	51
AcuteMedicalUnit.EAU	PRUH	ChartwellUnit	PRUH	2	2015	01
AcuteMedicalUnit.EAU	PRUH	ChartwellUnit	PRUH	1	2015	02
AcuteMedicalUnit.EAU	PRUH	ChartwellUnit	PRUH	2	2015	03
AcuteMedicalUnit.EAU	PRUH	ChartwellUnit	PRUH	2	2015	05
AcuteMedicalUnit.EAU	PRUH	ChartwellUnit	PRUH	3	2015	06
AcuteMedicalUnit.EAU	PRUH	ChartwellUnit	PRUH	3	2015	08
AcuteMedicalUnit.EAU	PRUH	ChartwellUnit	PRUH	2	2015	09
AcuteMedicalUnit.EAU	PRUH	ChartwellUnit	PRUH	3	2015	10
AcuteMedicalUnit.EAU	PRUH	ChartwellUnit	PRUH	2	2015	11
AcuteMedicalUnit.EAU	PRUH	ChartwellUnit	PRUH	3	2015	12
AcuteMedicalUnit.EAU	PRUH	ChartwellUnit	PRUH	2	2015	13
AcuteMedicalUnit.EAU	PRUH	ChartwellUnit	PRUH	3	2015	14
AcuteMedicalUnit.EAU	PRUH	ChartwellUnit	PRUH	3	2015	15
AcuteMedicalUnit.EAU	PRUH	ChartwellUnit	PRUH	2	2015	16
AcuteMedicalUnit.EAU	PRUH	ChartwellUnit	PRUH	2	2015	18
AcuteMedicalUnit.EAU	PRUH	ChartwellUnit	PRUH	2	2015	19
AcuteMedicalUnit.EAU	PRUH	ChartwellUnit	PRUH	2	2015	20
AcuteMedicalUnit.EAU	PRUH	ChartwellUnit	PRUH	2	2015	23
AcuteMedicalUnit.EAU	PRUH	ChartwellUnit	PRUH	3	2015	24
AcuteMedicalUnit.EAU	PRUH	ChartwellUnit	PRUH	2	2015	25
AcuteMedicalUnit.EAU	PRUH	ChartwellUnit	PRUH	2	2015	26
AcuteMedicalUnit.EAU	PRUH	ChartwellUnit	PRUH	4	2015	27
AcuteMedicalUnit.EAU	PRUH	ChartwellUnit	PRUH	1	2015	29
AcuteMedicalUnit.EAU	PRUH	ChartwellUnit	PRUH	1	2015	30
AcuteMedicalUnit.EAU	PRUH	ChartwellUnit	PRUH	3	2015	31
AcuteMedicalUnit.EAU	PRUH	ChartwellUnit	PRUH	3	2015	32
AcuteMedicalUnit.EAU	PRUH	ChartwellUnit	PRUH	5	2015	33
AcuteMedicalUnit.EAU	PRUH	ChartwellUnit	PRUH	6	2015	34
AcuteMedicalUnit.EAU	PRUH	ChartwellUnit	PRUH	7	2015	35
AcuteMedicalUnit.EAU	PRUH	ChartwellUnit	PRUH	1	2015	36
AcuteMedicalUnit.EAU	PRUH	ChartwellUnit	PRUH	1	2015	37
AcuteMedicalUnit.EAU	PRUH	ChartwellUnit	PRUH	1	2015	39
AcuteMedicalUnit.EAU	PRUH	ChartwellUnit	PRUH	3	2015	40
AcuteMedicalUnit.EAU	PRUH	ChartwellUnit	PRUH	2	2015	41
AcuteMedicalUnit.EAU	PRUH	ChartwellUnit	PRUH	1	2015	42
AcuteMedicalUnit.EAU	PRUH	ChartwellUnit	PRUH	2	2015	43
AcuteMedicalUnit.EAU	PRUH	ChartwellUnit	PRUH	2	2015	44
AcuteMedicalUnit.EAU	PRUH	ChartwellUnit	PRUH	1	2015	45
AcuteMedicalUnit.EAU	PRUH	ChartwellUnit	PRUH	6	2015	47
AcuteMedicalUnit.EAU	PRUH	ChartwellUnit	PRUH	4	2015	48
AcuteMedicalUnit.EAU	PRUH	ChartwellUnit	PRUH	1	2015	49
AcuteMedicalUnit.EAU	PRUH	ChartwellUnit	PRUH	2	2015	50
AcuteMedicalUnit.EAU	PRUH	ChartwellUnit	PRUH	2	2015	51
AcuteMedicalUnit.EAU	PRUH	ChartwellUnit	PRUH	1	2015	52
AcuteMedicalUnit.EAU	PRUH	ChartwellUnit	PRUH	4	2016	01
AcuteMedicalUnit.EAU	PRUH	ChartwellUnit	PRUH	5	2016	02
AcuteMedicalUnit.EAU	PRUH	ChartwellUnit	PRUH	5	2016	03
AcuteMedicalUnit.EAU	PRUH	ChartwellUnit	PRUH	4	2016	04
AcuteMedicalUnit.EAU	PRUH	ChartwellUnit	PRUH	3	2016	05
AcuteMedicalUnit.EAU	PRUH	ChartwellUnit	PRUH	3	2016	06
AcuteMedicalUnit.EAU	PRUH	ChartwellUnit	PRUH	3	2016	07
AcuteMedicalUnit.EAU	PRUH	ChartwellUnit	PRUH	2	2016	08
AcuteMedicalUnit.EAU	PRUH	ChartwellUnit	PRUH	5	2016	10
AcuteMedicalUnit.EAU	PRUH	ChartwellUnit	PRUH	1	2016	11
AcuteMedicalUnit.EAU	PRUH	ChartwellUnit	PRUH	6	2016	12
AcuteMedicalUnit.EAU	PRUH	ChartwellUnit	PRUH	1	2016	13
AcuteMedicalUnit.EAU	PRUH	ChartwellUnit	PRUH	4	2016	14
AcuteMedicalUnit.EAU	PRUH	ChartwellUnit	PRUH	2	2016	15
AcuteMedicalUnit.EAU	PRUH	ChartwellUnit	PRUH	5	2016	16
AcuteMedicalUnit.EAU	PRUH	ChartwellUnit	PRUH	3	2016	17
AcuteMedicalUnit.EAU	PRUH	ChartwellUnit	PRUH	3	2016	18
AcuteMedicalUnit.EAU	PRUH	ChartwellUnit	PRUH	2	2016	19
AcuteMedicalUnit.EAU	PRUH	ChartwellUnit	PRUH	4	2016	21
AcuteMedicalUnit.EAU	PRUH	ChartwellUnit	PRUH	3	2016	22
AcuteMedicalUnit.EAU	PRUH	ChartwellUnit	PRUH	4	2016	23
AcuteMedicalUnit.EAU	PRUH	ChartwellUnit	PRUH	2	2016	24
AcuteMedicalUnit.EAU	PRUH	ChartwellUnit	PRUH	4	2016	25
AcuteMedicalUnit.EAU	PRUH	Cheere	DH	1	2014	49
AcuteMedicalUnit.EAU	PRUH	Cheere	DH	2	2015	49
AcuteMedicalUnit.EAU	PRUH	ChristineBrownCriticalCare	DH	1	2014	50
AcuteMedicalUnit.EAU	PRUH	ChristineBrownCriticalCare	DH	1	2015	08
AcuteMedicalUnit.EAU	PRUH	ChristineBrownCriticalCare	DH	1	2015	20
AcuteMedicalUnit.EAU	PRUH	ClinicalDecisionUnit.PRUH	PRUH	1	2014	50
AcuteMedicalUnit.EAU	PRUH	ClinicalDecisionUnit.PRUH	PRUH	1	2015	16
AcuteMedicalUnit.EAU	PRUH	ClinicalDecisionUnit.PRUH	PRUH	1	2015	31
AcuteMedicalUnit.EAU	PRUH	ClinicalDecisionUnit.PRUH	PRUH	2	2015	34
AcuteMedicalUnit.EAU	PRUH	ClinicalDecisionUnit.PRUH	PRUH	1	2015	35
AcuteMedicalUnit.EAU	PRUH	ClinicalDecisionUnit.PRUH	PRUH	1	2015	37
AcuteMedicalUnit.EAU	PRUH	ClinicalDecisionUnit.PRUH	PRUH	1	2015	40
AcuteMedicalUnit.EAU	PRUH	ClinicalDecisionUnit.PRUH	PRUH	1	2015	42
AcuteMedicalUnit.EAU	PRUH	ClinicalDecisionUnit.PRUH	PRUH	2	2015	46
AcuteMedicalUnit.EAU	PRUH	ClinicalDecisionUnit.PRUH	PRUH	1	2015	47
AcuteMedicalUnit.EAU	PRUH	ClinicalDecisionUnit.PRUH	PRUH	2	2016	04
AcuteMedicalUnit.EAU	PRUH	ClinicalDecisionUnit.PRUH	PRUH	1	2016	10
AcuteMedicalUnit.EAU	PRUH	ClinicalDecisionUnit.PRUH	PRUH	1	2016	14
AcuteMedicalUnit.EAU	PRUH	ClinicalDecisionUnit.PRUH	PRUH	1	2016	15
AcuteMedicalUnit.EAU	PRUH	CoronaryCareUnit.PRUH.	PRUH	8	2014	48
AcuteMedicalUnit.EAU	PRUH	CoronaryCareUnit.PRUH.	PRUH	5	2014	49
AcuteMedicalUnit.EAU	PRUH	CoronaryCareUnit.PRUH.	PRUH	4	2014	50
AcuteMedicalUnit.EAU	PRUH	CoronaryCareUnit.PRUH.	PRUH	5	2014	51
AcuteMedicalUnit.EAU	PRUH	CoronaryCareUnit.PRUH.	PRUH	6	2014	52
AcuteMedicalUnit.EAU	PRUH	CoronaryCareUnit.PRUH.	PRUH	3	2015	00
AcuteMedicalUnit.EAU	PRUH	CoronaryCareUnit.PRUH.	PRUH	7	2015	01
AcuteMedicalUnit.EAU	PRUH	CoronaryCareUnit.PRUH.	PRUH	4	2015	02
AcuteMedicalUnit.EAU	PRUH	CoronaryCareUnit.PRUH.	PRUH	5	2015	03
AcuteMedicalUnit.EAU	PRUH	CoronaryCareUnit.PRUH.	PRUH	7	2015	04
AcuteMedicalUnit.EAU	PRUH	CoronaryCareUnit.PRUH.	PRUH	4	2015	05
AcuteMedicalUnit.EAU	PRUH	CoronaryCareUnit.PRUH.	PRUH	6	2015	06
AcuteMedicalUnit.EAU	PRUH	CoronaryCareUnit.PRUH.	PRUH	3	2015	07
AcuteMedicalUnit.EAU	PRUH	CoronaryCareUnit.PRUH.	PRUH	4	2015	08
AcuteMedicalUnit.EAU	PRUH	CoronaryCareUnit.PRUH.	PRUH	3	2015	09
AcuteMedicalUnit.EAU	PRUH	CoronaryCareUnit.PRUH.	PRUH	4	2015	10
AcuteMedicalUnit.EAU	PRUH	CoronaryCareUnit.PRUH.	PRUH	2	2015	11
AcuteMedicalUnit.EAU	PRUH	CoronaryCareUnit.PRUH.	PRUH	4	2015	12
AcuteMedicalUnit.EAU	PRUH	CoronaryCareUnit.PRUH.	PRUH	8	2015	13
AcuteMedicalUnit.EAU	PRUH	CoronaryCareUnit.PRUH.	PRUH	5	2015	14
AcuteMedicalUnit.EAU	PRUH	CoronaryCareUnit.PRUH.	PRUH	3	2015	15
AcuteMedicalUnit.EAU	PRUH	CoronaryCareUnit.PRUH.	PRUH	3	2015	16
AcuteMedicalUnit.EAU	PRUH	CoronaryCareUnit.PRUH.	PRUH	4	2015	17
AcuteMedicalUnit.EAU	PRUH	CoronaryCareUnit.PRUH.	PRUH	3	2015	18
AcuteMedicalUnit.EAU	PRUH	CoronaryCareUnit.PRUH.	PRUH	9	2015	19
AcuteMedicalUnit.EAU	PRUH	CoronaryCareUnit.PRUH.	PRUH	7	2015	20
AcuteMedicalUnit.EAU	PRUH	CoronaryCareUnit.PRUH.	PRUH	5	2015	21
AcuteMedicalUnit.EAU	PRUH	CoronaryCareUnit.PRUH.	PRUH	4	2015	22
AcuteMedicalUnit.EAU	PRUH	CoronaryCareUnit.PRUH.	PRUH	3	2015	23
AcuteMedicalUnit.EAU	PRUH	CoronaryCareUnit.PRUH.	PRUH	1	2015	24
AcuteMedicalUnit.EAU	PRUH	CoronaryCareUnit.PRUH.	PRUH	4	2015	25
AcuteMedicalUnit.EAU	PRUH	CoronaryCareUnit.PRUH.	PRUH	5	2015	26
AcuteMedicalUnit.EAU	PRUH	CoronaryCareUnit.PRUH.	PRUH	3	2015	27
AcuteMedicalUnit.EAU	PRUH	CoronaryCareUnit.PRUH.	PRUH	5	2015	28
AcuteMedicalUnit.EAU	PRUH	CoronaryCareUnit.PRUH.	PRUH	4	2015	29
AcuteMedicalUnit.EAU	PRUH	CoronaryCareUnit.PRUH.	PRUH	9	2015	30
AcuteMedicalUnit.EAU	PRUH	CoronaryCareUnit.PRUH.	PRUH	7	2015	31
AcuteMedicalUnit.EAU	PRUH	CoronaryCareUnit.PRUH.	PRUH	3	2015	32
AcuteMedicalUnit.EAU	PRUH	CoronaryCareUnit.PRUH.	PRUH	10	2015	33
AcuteMedicalUnit.EAU	PRUH	CoronaryCareUnit.PRUH.	PRUH	3	2015	34
AcuteMedicalUnit.EAU	PRUH	CoronaryCareUnit.PRUH.	PRUH	4	2015	35
AcuteMedicalUnit.EAU	PRUH	CoronaryCareUnit.PRUH.	PRUH	3	2015	36
AcuteMedicalUnit.EAU	PRUH	CoronaryCareUnit.PRUH.	PRUH	9	2015	37
AcuteMedicalUnit.EAU	PRUH	CoronaryCareUnit.PRUH.	PRUH	7	2015	38
AcuteMedicalUnit.EAU	PRUH	CoronaryCareUnit.PRUH.	PRUH	7	2015	39
AcuteMedicalUnit.EAU	PRUH	CoronaryCareUnit.PRUH.	PRUH	6	2015	40
AcuteMedicalUnit.EAU	PRUH	CoronaryCareUnit.PRUH.	PRUH	5	2015	41
AcuteMedicalUnit.EAU	PRUH	CoronaryCareUnit.PRUH.	PRUH	3	2015	42
AcuteMedicalUnit.EAU	PRUH	CoronaryCareUnit.PRUH.	PRUH	6	2015	43
AcuteMedicalUnit.EAU	PRUH	CoronaryCareUnit.PRUH.	PRUH	10	2015	44
AcuteMedicalUnit.EAU	PRUH	CoronaryCareUnit.PRUH.	PRUH	8	2015	45
AcuteMedicalUnit.EAU	PRUH	CoronaryCareUnit.PRUH.	PRUH	8	2015	46
AcuteMedicalUnit.EAU	PRUH	CoronaryCareUnit.PRUH.	PRUH	2	2015	47
AcuteMedicalUnit.EAU	PRUH	CoronaryCareUnit.PRUH.	PRUH	7	2015	48
AcuteMedicalUnit.EAU	PRUH	CoronaryCareUnit.PRUH.	PRUH	5	2015	49
AcuteMedicalUnit.EAU	PRUH	CoronaryCareUnit.PRUH.	PRUH	5	2015	50
AcuteMedicalUnit.EAU	PRUH	CoronaryCareUnit.PRUH.	PRUH	6	2015	51
AcuteMedicalUnit.EAU	PRUH	CoronaryCareUnit.PRUH.	PRUH	1	2015	52
AcuteMedicalUnit.EAU	PRUH	CoronaryCareUnit.PRUH.	PRUH	4	2016	01
AcuteMedicalUnit.EAU	PRUH	CoronaryCareUnit.PRUH.	PRUH	4	2016	02
AcuteMedicalUnit.EAU	PRUH	CoronaryCareUnit.PRUH.	PRUH	5	2016	03
AcuteMedicalUnit.EAU	PRUH	CoronaryCareUnit.PRUH.	PRUH	4	2016	04
AcuteMedicalUnit.EAU	PRUH	CoronaryCareUnit.PRUH.	PRUH	3	2016	05
AcuteMedicalUnit.EAU	PRUH	CoronaryCareUnit.PRUH.	PRUH	5	2016	06
AcuteMedicalUnit.EAU	PRUH	CoronaryCareUnit.PRUH.	PRUH	8	2016	07
AcuteMedicalUnit.EAU	PRUH	CoronaryCareUnit.PRUH.	PRUH	1	2016	08
AcuteMedicalUnit.EAU	PRUH	CoronaryCareUnit.PRUH.	PRUH	5	2016	09
AcuteMedicalUnit.EAU	PRUH	CoronaryCareUnit.PRUH.	PRUH	2	2016	10
AcuteMedicalUnit.EAU	PRUH	CoronaryCareUnit.PRUH.	PRUH	2	2016	11
AcuteMedicalUnit.EAU	PRUH	CoronaryCareUnit.PRUH.	PRUH	4	2016	12
AcuteMedicalUnit.EAU	PRUH	CoronaryCareUnit.PRUH.	PRUH	2	2016	13
AcuteMedicalUnit.EAU	PRUH	CoronaryCareUnit.PRUH.	PRUH	6	2016	14
AcuteMedicalUnit.EAU	PRUH	CoronaryCareUnit.PRUH.	PRUH	4	2016	15
AcuteMedicalUnit.EAU	PRUH	CoronaryCareUnit.PRUH.	PRUH	7	2016	16
AcuteMedicalUnit.EAU	PRUH	CoronaryCareUnit.PRUH.	PRUH	4	2016	17
AcuteMedicalUnit.EAU	PRUH	CoronaryCareUnit.PRUH.	PRUH	7	2016	18
AcuteMedicalUnit.EAU	PRUH	CoronaryCareUnit.PRUH.	PRUH	3	2016	19
AcuteMedicalUnit.EAU	PRUH	CoronaryCareUnit.PRUH.	PRUH	7	2016	20
AcuteMedicalUnit.EAU	PRUH	CoronaryCareUnit.PRUH.	PRUH	4	2016	21
AcuteMedicalUnit.EAU	PRUH	CoronaryCareUnit.PRUH.	PRUH	7	2016	22
AcuteMedicalUnit.EAU	PRUH	CoronaryCareUnit.PRUH.	PRUH	5	2016	23
AcuteMedicalUnit.EAU	PRUH	CoronaryCareUnit.PRUH.	PRUH	10	2016	24
AcuteMedicalUnit.EAU	PRUH	CoronaryCareUnit.PRUH.	PRUH	5	2016	25
AcuteMedicalUnit.EAU	PRUH	CoronaryCareUnit.PRUH.	PRUH	1	2016	26
AcuteMedicalUnit.EAU	PRUH	CoronaryCareUnit.SamOram.	DH	1	2015	03
AcuteMedicalUnit.EAU	PRUH	CoronaryCareUnit.SamOram.	DH	1	2015	20
AcuteMedicalUnit.EAU	PRUH	CoronaryCareUnit.SamOram.	DH	1	2015	38
AcuteMedicalUnit.EAU	PRUH	CoronaryCareUnit.SamOram.	DH	1	2015	39
AcuteMedicalUnit.EAU	PRUH	CoronaryCareUnit.SamOram.	DH	1	2015	43
AcuteMedicalUnit.EAU	PRUH	CoronaryCareUnit.SamOram.	DH	1	2015	47
AcuteMedicalUnit.EAU	PRUH	CoronaryCareUnit.SamOram.	DH	1	2016	10
AcuteMedicalUnit.EAU	PRUH	Cotton	DH	1	2015	34
AcuteMedicalUnit.EAU	PRUH	DavidMarsden	DH	1	2015	04
AcuteMedicalUnit.EAU	PRUH	DavidMarsden	DH	1	2015	12
AcuteMedicalUnit.EAU	PRUH	DavidMarsden	DH	1	2015	48
AcuteMedicalUnit.EAU	PRUH	DavidMarsden	DH	1	2016	05
AcuteMedicalUnit.EAU	PRUH	DavidMarsden	DH	1	2016	21
AcuteMedicalUnit.EAU	PRUH	DischargeLounge	PRUH	3	2014	48
AcuteMedicalUnit.EAU	PRUH	DischargeLounge	PRUH	8	2014	49
AcuteMedicalUnit.EAU	PRUH	DischargeLounge	PRUH	5	2014	50
AcuteMedicalUnit.EAU	PRUH	DischargeLounge	PRUH	5	2014	51
AcuteMedicalUnit.EAU	PRUH	DischargeLounge	PRUH	2	2014	52
AcuteMedicalUnit.EAU	PRUH	DischargeLounge	PRUH	8	2015	00
AcuteMedicalUnit.EAU	PRUH	DischargeLounge	PRUH	4	2015	01
AcuteMedicalUnit.EAU	PRUH	DischargeLounge	PRUH	4	2015	02
AcuteMedicalUnit.EAU	PRUH	DischargeLounge	PRUH	6	2015	03
AcuteMedicalUnit.EAU	PRUH	DischargeLounge	PRUH	6	2015	05
AcuteMedicalUnit.EAU	PRUH	DischargeLounge	PRUH	7	2015	06
AcuteMedicalUnit.EAU	PRUH	DischargeLounge	PRUH	6	2015	07
AcuteMedicalUnit.EAU	PRUH	DischargeLounge	PRUH	4	2015	08
AcuteMedicalUnit.EAU	PRUH	DischargeLounge	PRUH	6	2015	09
AcuteMedicalUnit.EAU	PRUH	DischargeLounge	PRUH	10	2015	10
AcuteMedicalUnit.EAU	PRUH	DischargeLounge	PRUH	11	2015	11
AcuteMedicalUnit.EAU	PRUH	DischargeLounge	PRUH	5	2015	12
AcuteMedicalUnit.EAU	PRUH	DischargeLounge	PRUH	6	2015	13
AcuteMedicalUnit.EAU	PRUH	DischargeLounge	PRUH	5	2015	14
AcuteMedicalUnit.EAU	PRUH	DischargeLounge	PRUH	8	2015	15
AcuteMedicalUnit.EAU	PRUH	DischargeLounge	PRUH	11	2015	16
AcuteMedicalUnit.EAU	PRUH	DischargeLounge	PRUH	6	2015	17
AcuteMedicalUnit.EAU	PRUH	DischargeLounge	PRUH	3	2015	18
AcuteMedicalUnit.EAU	PRUH	DischargeLounge	PRUH	3	2015	19
AcuteMedicalUnit.EAU	PRUH	DischargeLounge	PRUH	10	2015	20
AcuteMedicalUnit.EAU	PRUH	DischargeLounge	PRUH	8	2015	21
AcuteMedicalUnit.EAU	PRUH	DischargeLounge	PRUH	14	2015	22
AcuteMedicalUnit.EAU	PRUH	DischargeLounge	PRUH	13	2015	23
AcuteMedicalUnit.EAU	PRUH	DischargeLounge	PRUH	15	2015	24
AcuteMedicalUnit.EAU	PRUH	DischargeLounge	PRUH	13	2015	25
AcuteMedicalUnit.EAU	PRUH	DischargeLounge	PRUH	11	2015	26
AcuteMedicalUnit.EAU	PRUH	DischargeLounge	PRUH	11	2015	27
AcuteMedicalUnit.EAU	PRUH	DischargeLounge	PRUH	9	2015	28
AcuteMedicalUnit.EAU	PRUH	DischargeLounge	PRUH	12	2015	29
AcuteMedicalUnit.EAU	PRUH	DischargeLounge	PRUH	8	2015	30
AcuteMedicalUnit.EAU	PRUH	DischargeLounge	PRUH	7	2015	31
AcuteMedicalUnit.EAU	PRUH	DischargeLounge	PRUH	2	2015	32
AcuteMedicalUnit.EAU	PRUH	DischargeLounge	PRUH	5	2015	33
AcuteMedicalUnit.EAU	PRUH	DischargeLounge	PRUH	5	2015	34
AcuteMedicalUnit.EAU	PRUH	DischargeLounge	PRUH	14	2015	35
AcuteMedicalUnit.EAU	PRUH	DischargeLounge	PRUH	9	2015	36
AcuteMedicalUnit.EAU	PRUH	DischargeLounge	PRUH	6	2015	37
AcuteMedicalUnit.EAU	PRUH	DischargeLounge	PRUH	11	2015	38
AcuteMedicalUnit.EAU	PRUH	DischargeLounge	PRUH	9	2015	39
AcuteMedicalUnit.EAU	PRUH	DischargeLounge	PRUH	7	2015	40
AcuteMedicalUnit.EAU	PRUH	DischargeLounge	PRUH	5	2015	41
AcuteMedicalUnit.EAU	PRUH	DischargeLounge	PRUH	7	2015	42
AcuteMedicalUnit.EAU	PRUH	DischargeLounge	PRUH	8	2015	43
AcuteMedicalUnit.EAU	PRUH	DischargeLounge	PRUH	5	2015	44
AcuteMedicalUnit.EAU	PRUH	DischargeLounge	PRUH	14	2015	45
AcuteMedicalUnit.EAU	PRUH	DischargeLounge	PRUH	9	2015	46
AcuteMedicalUnit.EAU	PRUH	DischargeLounge	PRUH	9	2015	47
AcuteMedicalUnit.EAU	PRUH	DischargeLounge	PRUH	6	2015	48
AcuteMedicalUnit.EAU	PRUH	DischargeLounge	PRUH	11	2015	49
AcuteMedicalUnit.EAU	PRUH	DischargeLounge	PRUH	6	2015	50
AcuteMedicalUnit.EAU	PRUH	DischargeLounge	PRUH	8	2015	51
AcuteMedicalUnit.EAU	PRUH	DischargeLounge	PRUH	6	2015	52
AcuteMedicalUnit.EAU	PRUH	DischargeLounge	PRUH	6	2016	00
AcuteMedicalUnit.EAU	PRUH	DischargeLounge	PRUH	13	2016	01
AcuteMedicalUnit.EAU	PRUH	DischargeLounge	PRUH	13	2016	02
AcuteMedicalUnit.EAU	PRUH	DischargeLounge	PRUH	18	2016	03
AcuteMedicalUnit.EAU	PRUH	DischargeLounge	PRUH	14	2016	04
AcuteMedicalUnit.EAU	PRUH	DischargeLounge	PRUH	13	2016	05
AcuteMedicalUnit.EAU	PRUH	DischargeLounge	PRUH	8	2016	06
AcuteMedicalUnit.EAU	PRUH	DischargeLounge	PRUH	7	2016	07
AcuteMedicalUnit.EAU	PRUH	DischargeLounge	PRUH	3	2016	08
AcuteMedicalUnit.EAU	PRUH	DischargeLounge	PRUH	2	2016	09
AcuteMedicalUnit.EAU	PRUH	DischargeLounge	PRUH	9	2016	10
AcuteMedicalUnit.EAU	PRUH	DischargeLounge	PRUH	15	2016	11
AcuteMedicalUnit.EAU	PRUH	DischargeLounge	PRUH	10	2016	12
AcuteMedicalUnit.EAU	PRUH	DischargeLounge	PRUH	8	2016	13
AcuteMedicalUnit.EAU	PRUH	DischargeLounge	PRUH	7	2016	14
AcuteMedicalUnit.EAU	PRUH	DischargeLounge	PRUH	11	2016	15
AcuteMedicalUnit.EAU	PRUH	DischargeLounge	PRUH	12	2016	16
AcuteMedicalUnit.EAU	PRUH	DischargeLounge	PRUH	9	2016	17
AcuteMedicalUnit.EAU	PRUH	DischargeLounge	PRUH	13	2016	18
AcuteMedicalUnit.EAU	PRUH	DischargeLounge	PRUH	11	2016	19
AcuteMedicalUnit.EAU	PRUH	DischargeLounge	PRUH	10	2016	20
AcuteMedicalUnit.EAU	PRUH	DischargeLounge	PRUH	6	2016	21
AcuteMedicalUnit.EAU	PRUH	DischargeLounge	PRUH	7	2016	22
AcuteMedicalUnit.EAU	PRUH	DischargeLounge	PRUH	4	2016	23
AcuteMedicalUnit.EAU	PRUH	DischargeLounge	PRUH	7	2016	24
AcuteMedicalUnit.EAU	PRUH	DischargeLounge	PRUH	12	2016	25
AcuteMedicalUnit.EAU	PRUH	DischargeLounge	PRUH	8	2016	26
AcuteMedicalUnit.EAU	PRUH	Donne	DH	1	2015	12
AcuteMedicalUnit.EAU	PRUH	ExitHospital	PRUH	22	2014	48
AcuteMedicalUnit.EAU	PRUH	ExitHospital	PRUH	32	2014	49
AcuteMedicalUnit.EAU	PRUH	ExitHospital	PRUH	32	2014	50
AcuteMedicalUnit.EAU	PRUH	ExitHospital	PRUH	45	2014	51
AcuteMedicalUnit.EAU	PRUH	ExitHospital	PRUH	13	2014	52
AcuteMedicalUnit.EAU	PRUH	ExitHospital	PRUH	11	2015	00
AcuteMedicalUnit.EAU	PRUH	ExitHospital	PRUH	39	2015	01
AcuteMedicalUnit.EAU	PRUH	ExitHospital	PRUH	34	2015	02
AcuteMedicalUnit.EAU	PRUH	ExitHospital	PRUH	38	2015	03
AcuteMedicalUnit.EAU	PRUH	ExitHospital	PRUH	30	2015	04
AcuteMedicalUnit.EAU	PRUH	ExitHospital	PRUH	36	2015	05
AcuteMedicalUnit.EAU	PRUH	ExitHospital	PRUH	31	2015	06
AcuteMedicalUnit.EAU	PRUH	ExitHospital	PRUH	21	2015	07
AcuteMedicalUnit.EAU	PRUH	ExitHospital	PRUH	34	2015	08
AcuteMedicalUnit.EAU	PRUH	ExitHospital	PRUH	38	2015	09
AcuteMedicalUnit.EAU	PRUH	ExitHospital	PRUH	28	2015	10
AcuteMedicalUnit.EAU	PRUH	ExitHospital	PRUH	28	2015	11
AcuteMedicalUnit.EAU	PRUH	ExitHospital	PRUH	29	2015	12
AcuteMedicalUnit.EAU	PRUH	ExitHospital	PRUH	27	2015	13
AcuteMedicalUnit.EAU	PRUH	ExitHospital	PRUH	34	2015	14
AcuteMedicalUnit.EAU	PRUH	ExitHospital	PRUH	34	2015	15
AcuteMedicalUnit.EAU	PRUH	ExitHospital	PRUH	29	2015	16
AcuteMedicalUnit.EAU	PRUH	ExitHospital	PRUH	36	2015	17
AcuteMedicalUnit.EAU	PRUH	ExitHospital	PRUH	32	2015	18
AcuteMedicalUnit.EAU	PRUH	ExitHospital	PRUH	37	2015	19
AcuteMedicalUnit.EAU	PRUH	ExitHospital	PRUH	40	2015	20
AcuteMedicalUnit.EAU	PRUH	ExitHospital	PRUH	24	2015	21
AcuteMedicalUnit.EAU	PRUH	ExitHospital	PRUH	26	2015	22
AcuteMedicalUnit.EAU	PRUH	ExitHospital	PRUH	30	2015	23
AcuteMedicalUnit.EAU	PRUH	ExitHospital	PRUH	31	2015	24
AcuteMedicalUnit.EAU	PRUH	ExitHospital	PRUH	22	2015	25
AcuteMedicalUnit.EAU	PRUH	ExitHospital	PRUH	45	2015	26
AcuteMedicalUnit.EAU	PRUH	ExitHospital	PRUH	28	2015	27
AcuteMedicalUnit.EAU	PRUH	ExitHospital	PRUH	36	2015	28
AcuteMedicalUnit.EAU	PRUH	ExitHospital	PRUH	48	2015	29
AcuteMedicalUnit.EAU	PRUH	ExitHospital	PRUH	38	2015	30
AcuteMedicalUnit.EAU	PRUH	ExitHospital	PRUH	35	2015	31
AcuteMedicalUnit.EAU	PRUH	ExitHospital	PRUH	37	2015	32
AcuteMedicalUnit.EAU	PRUH	ExitHospital	PRUH	37	2015	33
AcuteMedicalUnit.EAU	PRUH	ExitHospital	PRUH	36	2015	34
AcuteMedicalUnit.EAU	PRUH	ExitHospital	PRUH	27	2015	35
AcuteMedicalUnit.EAU	PRUH	ExitHospital	PRUH	20	2015	36
AcuteMedicalUnit.EAU	PRUH	ExitHospital	PRUH	28	2015	37
AcuteMedicalUnit.EAU	PRUH	ExitHospital	PRUH	33	2015	38
AcuteMedicalUnit.EAU	PRUH	ExitHospital	PRUH	34	2015	39
AcuteMedicalUnit.EAU	PRUH	ExitHospital	PRUH	30	2015	40
AcuteMedicalUnit.EAU	PRUH	ExitHospital	PRUH	37	2015	41
AcuteMedicalUnit.EAU	PRUH	ExitHospital	PRUH	30	2015	42
AcuteMedicalUnit.EAU	PRUH	ExitHospital	PRUH	38	2015	43
AcuteMedicalUnit.EAU	PRUH	ExitHospital	PRUH	43	2015	44
AcuteMedicalUnit.EAU	PRUH	ExitHospital	PRUH	25	2015	45
AcuteMedicalUnit.EAU	PRUH	ExitHospital	PRUH	29	2015	46
AcuteMedicalUnit.EAU	PRUH	ExitHospital	PRUH	28	2015	47
AcuteMedicalUnit.EAU	PRUH	ExitHospital	PRUH	35	2015	48
AcuteMedicalUnit.EAU	PRUH	ExitHospital	PRUH	41	2015	49
AcuteMedicalUnit.EAU	PRUH	ExitHospital	PRUH	46	2015	50
AcuteMedicalUnit.EAU	PRUH	ExitHospital	PRUH	48	2015	51
AcuteMedicalUnit.EAU	PRUH	ExitHospital	PRUH	15	2015	52
AcuteMedicalUnit.EAU	PRUH	ExitHospital	PRUH	12	2016	00
AcuteMedicalUnit.EAU	PRUH	ExitHospital	PRUH	39	2016	01
AcuteMedicalUnit.EAU	PRUH	ExitHospital	PRUH	38	2016	02
AcuteMedicalUnit.EAU	PRUH	ExitHospital	PRUH	26	2016	03
AcuteMedicalUnit.EAU	PRUH	ExitHospital	PRUH	34	2016	04
AcuteMedicalUnit.EAU	PRUH	ExitHospital	PRUH	26	2016	05
AcuteMedicalUnit.EAU	PRUH	ExitHospital	PRUH	32	2016	06
AcuteMedicalUnit.EAU	PRUH	ExitHospital	PRUH	36	2016	07
AcuteMedicalUnit.EAU	PRUH	ExitHospital	PRUH	31	2016	08
AcuteMedicalUnit.EAU	PRUH	ExitHospital	PRUH	22	2016	09
AcuteMedicalUnit.EAU	PRUH	ExitHospital	PRUH	32	2016	10
AcuteMedicalUnit.EAU	PRUH	ExitHospital	PRUH	39	2016	11
AcuteMedicalUnit.EAU	PRUH	ExitHospital	PRUH	37	2016	12
AcuteMedicalUnit.EAU	PRUH	ExitHospital	PRUH	23	2016	13
AcuteMedicalUnit.EAU	PRUH	ExitHospital	PRUH	37	2016	14
AcuteMedicalUnit.EAU	PRUH	ExitHospital	PRUH	32	2016	15
AcuteMedicalUnit.EAU	PRUH	ExitHospital	PRUH	33	2016	16
AcuteMedicalUnit.EAU	PRUH	ExitHospital	PRUH	34	2016	17
AcuteMedicalUnit.EAU	PRUH	ExitHospital	PRUH	26	2016	18
AcuteMedicalUnit.EAU	PRUH	ExitHospital	PRUH	22	2016	19
AcuteMedicalUnit.EAU	PRUH	ExitHospital	PRUH	27	2016	20
AcuteMedicalUnit.EAU	PRUH	ExitHospital	PRUH	39	2016	21
AcuteMedicalUnit.EAU	PRUH	ExitHospital	PRUH	39	2016	22
AcuteMedicalUnit.EAU	PRUH	ExitHospital	PRUH	31	2016	23
AcuteMedicalUnit.EAU	PRUH	ExitHospital	PRUH	45	2016	24
AcuteMedicalUnit.EAU	PRUH	ExitHospital	PRUH	26	2016	25
AcuteMedicalUnit.EAU	PRUH	ExitHospital	PRUH	25	2016	26
AcuteMedicalUnit.EAU	PRUH	FarnboroughDayWard	PRUH	1	2015	01
AcuteMedicalUnit.EAU	PRUH	FarnboroughWard	PRUH	2	2014	48
AcuteMedicalUnit.EAU	PRUH	FarnboroughWard	PRUH	3	2014	49
AcuteMedicalUnit.EAU	PRUH	FarnboroughWard	PRUH	3	2014	50
AcuteMedicalUnit.EAU	PRUH	FarnboroughWard	PRUH	3	2014	51
AcuteMedicalUnit.EAU	PRUH	FarnboroughWard	PRUH	3	2014	52
AcuteMedicalUnit.EAU	PRUH	FarnboroughWard	PRUH	2	2015	00
AcuteMedicalUnit.EAU	PRUH	FarnboroughWard	PRUH	2	2015	01
AcuteMedicalUnit.EAU	PRUH	FarnboroughWard	PRUH	2	2015	02
AcuteMedicalUnit.EAU	PRUH	FarnboroughWard	PRUH	1	2015	03
AcuteMedicalUnit.EAU	PRUH	FarnboroughWard	PRUH	1	2015	04
AcuteMedicalUnit.EAU	PRUH	FarnboroughWard	PRUH	5	2015	05
AcuteMedicalUnit.EAU	PRUH	FarnboroughWard	PRUH	3	2015	06
AcuteMedicalUnit.EAU	PRUH	FarnboroughWard	PRUH	5	2015	07
AcuteMedicalUnit.EAU	PRUH	FarnboroughWard	PRUH	1	2015	08
AcuteMedicalUnit.EAU	PRUH	FarnboroughWard	PRUH	4	2015	09
AcuteMedicalUnit.EAU	PRUH	FarnboroughWard	PRUH	2	2015	10
AcuteMedicalUnit.EAU	PRUH	FarnboroughWard	PRUH	1	2015	11
AcuteMedicalUnit.EAU	PRUH	FarnboroughWard	PRUH	1	2015	12
AcuteMedicalUnit.EAU	PRUH	FarnboroughWard	PRUH	2	2015	13
AcuteMedicalUnit.EAU	PRUH	FarnboroughWard	PRUH	2	2015	14
AcuteMedicalUnit.EAU	PRUH	FarnboroughWard	PRUH	5	2015	15
AcuteMedicalUnit.EAU	PRUH	FarnboroughWard	PRUH	4	2015	16
AcuteMedicalUnit.EAU	PRUH	FarnboroughWard	PRUH	3	2015	17
AcuteMedicalUnit.EAU	PRUH	FarnboroughWard	PRUH	4	2015	18
AcuteMedicalUnit.EAU	PRUH	FarnboroughWard	PRUH	1	2015	19
AcuteMedicalUnit.EAU	PRUH	FarnboroughWard	PRUH	3	2015	20
AcuteMedicalUnit.EAU	PRUH	FarnboroughWard	PRUH	3	2015	21
AcuteMedicalUnit.EAU	PRUH	FarnboroughWard	PRUH	6	2015	22
AcuteMedicalUnit.EAU	PRUH	FarnboroughWard	PRUH	9	2015	23
AcuteMedicalUnit.EAU	PRUH	FarnboroughWard	PRUH	3	2015	24
AcuteMedicalUnit.EAU	PRUH	FarnboroughWard	PRUH	6	2015	25
AcuteMedicalUnit.EAU	PRUH	FarnboroughWard	PRUH	8	2015	26
AcuteMedicalUnit.EAU	PRUH	FarnboroughWard	PRUH	2	2015	27
AcuteMedicalUnit.EAU	PRUH	FarnboroughWard	PRUH	4	2015	28
AcuteMedicalUnit.EAU	PRUH	FarnboroughWard	PRUH	1	2015	31
AcuteMedicalUnit.EAU	PRUH	FarnboroughWard	PRUH	1	2015	32
AcuteMedicalUnit.EAU	PRUH	FarnboroughWard	PRUH	2	2015	33
AcuteMedicalUnit.EAU	PRUH	FarnboroughWard	PRUH	3	2015	34
AcuteMedicalUnit.EAU	PRUH	FarnboroughWard	PRUH	3	2015	35
AcuteMedicalUnit.EAU	PRUH	FarnboroughWard	PRUH	1	2015	36
AcuteMedicalUnit.EAU	PRUH	FarnboroughWard	PRUH	3	2015	37
AcuteMedicalUnit.EAU	PRUH	FarnboroughWard	PRUH	6	2015	38
AcuteMedicalUnit.EAU	PRUH	FarnboroughWard	PRUH	5	2015	39
AcuteMedicalUnit.EAU	PRUH	FarnboroughWard	PRUH	7	2015	40
AcuteMedicalUnit.EAU	PRUH	FarnboroughWard	PRUH	7	2015	41
AcuteMedicalUnit.EAU	PRUH	FarnboroughWard	PRUH	6	2015	42
AcuteMedicalUnit.EAU	PRUH	FarnboroughWard	PRUH	9	2015	43
AcuteMedicalUnit.EAU	PRUH	FarnboroughWard	PRUH	6	2015	44
AcuteMedicalUnit.EAU	PRUH	FarnboroughWard	PRUH	7	2015	45
AcuteMedicalUnit.EAU	PRUH	FarnboroughWard	PRUH	7	2015	46
AcuteMedicalUnit.EAU	PRUH	FarnboroughWard	PRUH	4	2015	47
AcuteMedicalUnit.EAU	PRUH	FarnboroughWard	PRUH	6	2015	48
AcuteMedicalUnit.EAU	PRUH	FarnboroughWard	PRUH	3	2015	49
AcuteMedicalUnit.EAU	PRUH	FarnboroughWard	PRUH	9	2015	50
AcuteMedicalUnit.EAU	PRUH	FarnboroughWard	PRUH	6	2015	51
AcuteMedicalUnit.EAU	PRUH	FarnboroughWard	PRUH	2	2015	52
AcuteMedicalUnit.EAU	PRUH	FarnboroughWard	PRUH	2	2016	00
AcuteMedicalUnit.EAU	PRUH	FarnboroughWard	PRUH	5	2016	01
AcuteMedicalUnit.EAU	PRUH	FarnboroughWard	PRUH	7	2016	02
AcuteMedicalUnit.EAU	PRUH	FarnboroughWard	PRUH	4	2016	03
AcuteMedicalUnit.EAU	PRUH	FarnboroughWard	PRUH	2	2016	04
AcuteMedicalUnit.EAU	PRUH	FarnboroughWard	PRUH	12	2016	05
AcuteMedicalUnit.EAU	PRUH	FarnboroughWard	PRUH	8	2016	06
AcuteMedicalUnit.EAU	PRUH	FarnboroughWard	PRUH	8	2016	07
AcuteMedicalUnit.EAU	PRUH	FarnboroughWard	PRUH	3	2016	08
AcuteMedicalUnit.EAU	PRUH	FarnboroughWard	PRUH	5	2016	09
AcuteMedicalUnit.EAU	PRUH	FarnboroughWard	PRUH	7	2016	10
AcuteMedicalUnit.EAU	PRUH	FarnboroughWard	PRUH	1	2016	11
AcuteMedicalUnit.EAU	PRUH	FarnboroughWard	PRUH	6	2016	12
AcuteMedicalUnit.EAU	PRUH	FarnboroughWard	PRUH	6	2016	13
AcuteMedicalUnit.EAU	PRUH	FarnboroughWard	PRUH	4	2016	14
AcuteMedicalUnit.EAU	PRUH	FarnboroughWard	PRUH	5	2016	15
AcuteMedicalUnit.EAU	PRUH	FarnboroughWard	PRUH	7	2016	16
AcuteMedicalUnit.EAU	PRUH	FarnboroughWard	PRUH	3	2016	17
AcuteMedicalUnit.EAU	PRUH	FarnboroughWard	PRUH	6	2016	18
AcuteMedicalUnit.EAU	PRUH	FarnboroughWard	PRUH	4	2016	19
AcuteMedicalUnit.EAU	PRUH	FarnboroughWard	PRUH	2	2016	20
AcuteMedicalUnit.EAU	PRUH	FarnboroughWard	PRUH	5	2016	21
AcuteMedicalUnit.EAU	PRUH	FarnboroughWard	PRUH	3	2016	22
AcuteMedicalUnit.EAU	PRUH	FarnboroughWard	PRUH	3	2016	23
AcuteMedicalUnit.EAU	PRUH	FarnboroughWard	PRUH	5	2016	24
AcuteMedicalUnit.EAU	PRUH	FarnboroughWard	PRUH	4	2016	25
AcuteMedicalUnit.EAU	PRUH	FarnboroughWard	PRUH	2	2016	26
AcuteMedicalUnit.EAU	PRUH	Fisk	DH	2	2014	48
AcuteMedicalUnit.EAU	PRUH	Fisk	DH	1	2016	06
AcuteMedicalUnit.EAU	PRUH	Fisk	DH	1	2016	10
AcuteMedicalUnit.EAU	PRUH	Fisk	DH	1	2016	11
AcuteMedicalUnit.EAU	PRUH	Fisk	DH	1	2016	21
AcuteMedicalUnit.EAU	PRUH	Fisk	DH	1	2016	22
AcuteMedicalUnit.EAU	PRUH	Fisk	DH	1	2016	23
AcuteMedicalUnit.EAU	PRUH	Fisk.CheereHDU	DH	1	2015	04
AcuteMedicalUnit.EAU	PRUH	Guthrie	DH	1	2015	47
AcuteMedicalUnit.EAU	PRUH	HASU.HyperAcuteStrokeUnit.PRUH.	PRUH	1	2014	48
AcuteMedicalUnit.EAU	PRUH	HASU.HyperAcuteStrokeUnit.PRUH.	PRUH	2	2014	49
AcuteMedicalUnit.EAU	PRUH	HASU.HyperAcuteStrokeUnit.PRUH.	PRUH	1	2014	51
AcuteMedicalUnit.EAU	PRUH	HASU.HyperAcuteStrokeUnit.PRUH.	PRUH	1	2014	52
AcuteMedicalUnit.EAU	PRUH	HASU.HyperAcuteStrokeUnit.PRUH.	PRUH	1	2015	00
AcuteMedicalUnit.EAU	PRUH	HASU.HyperAcuteStrokeUnit.PRUH.	PRUH	1	2015	01
AcuteMedicalUnit.EAU	PRUH	HASU.HyperAcuteStrokeUnit.PRUH.	PRUH	3	2015	02
AcuteMedicalUnit.EAU	PRUH	HASU.HyperAcuteStrokeUnit.PRUH.	PRUH	1	2015	04
AcuteMedicalUnit.EAU	PRUH	HASU.HyperAcuteStrokeUnit.PRUH.	PRUH	1	2015	05
AcuteMedicalUnit.EAU	PRUH	HASU.HyperAcuteStrokeUnit.PRUH.	PRUH	2	2015	06
AcuteMedicalUnit.EAU	PRUH	HASU.HyperAcuteStrokeUnit.PRUH.	PRUH	1	2015	08
AcuteMedicalUnit.EAU	PRUH	HASU.HyperAcuteStrokeUnit.PRUH.	PRUH	2	2015	09
AcuteMedicalUnit.EAU	PRUH	HASU.HyperAcuteStrokeUnit.PRUH.	PRUH	1	2015	12
AcuteMedicalUnit.EAU	PRUH	HASU.HyperAcuteStrokeUnit.PRUH.	PRUH	2	2015	15
AcuteMedicalUnit.EAU	PRUH	HASU.HyperAcuteStrokeUnit.PRUH.	PRUH	2	2015	16
AcuteMedicalUnit.EAU	PRUH	HASU.HyperAcuteStrokeUnit.PRUH.	PRUH	1	2015	17
AcuteMedicalUnit.EAU	PRUH	HASU.HyperAcuteStrokeUnit.PRUH.	PRUH	1	2015	18
AcuteMedicalUnit.EAU	PRUH	HASU.HyperAcuteStrokeUnit.PRUH.	PRUH	4	2015	19
AcuteMedicalUnit.EAU	PRUH	HASU.HyperAcuteStrokeUnit.PRUH.	PRUH	3	2015	20
AcuteMedicalUnit.EAU	PRUH	HASU.HyperAcuteStrokeUnit.PRUH.	PRUH	2	2015	22
AcuteMedicalUnit.EAU	PRUH	HASU.HyperAcuteStrokeUnit.PRUH.	PRUH	2	2015	23
AcuteMedicalUnit.EAU	PRUH	HASU.HyperAcuteStrokeUnit.PRUH.	PRUH	1	2015	24
AcuteMedicalUnit.EAU	PRUH	HASU.HyperAcuteStrokeUnit.PRUH.	PRUH	4	2015	25
AcuteMedicalUnit.EAU	PRUH	HASU.HyperAcuteStrokeUnit.PRUH.	PRUH	1	2015	26
AcuteMedicalUnit.EAU	PRUH	HASU.HyperAcuteStrokeUnit.PRUH.	PRUH	2	2015	27
AcuteMedicalUnit.EAU	PRUH	HASU.HyperAcuteStrokeUnit.PRUH.	PRUH	1	2015	29
AcuteMedicalUnit.EAU	PRUH	HASU.HyperAcuteStrokeUnit.PRUH.	PRUH	1	2015	30
AcuteMedicalUnit.EAU	PRUH	HASU.HyperAcuteStrokeUnit.PRUH.	PRUH	2	2015	32
AcuteMedicalUnit.EAU	PRUH	HASU.HyperAcuteStrokeUnit.PRUH.	PRUH	3	2015	33
AcuteMedicalUnit.EAU	PRUH	HASU.HyperAcuteStrokeUnit.PRUH.	PRUH	2	2015	35
AcuteMedicalUnit.EAU	PRUH	HASU.HyperAcuteStrokeUnit.PRUH.	PRUH	2	2015	36
AcuteMedicalUnit.EAU	PRUH	HASU.HyperAcuteStrokeUnit.PRUH.	PRUH	1	2015	37
AcuteMedicalUnit.EAU	PRUH	HASU.HyperAcuteStrokeUnit.PRUH.	PRUH	1	2015	38
AcuteMedicalUnit.EAU	PRUH	HASU.HyperAcuteStrokeUnit.PRUH.	PRUH	1	2015	39
AcuteMedicalUnit.EAU	PRUH	HASU.HyperAcuteStrokeUnit.PRUH.	PRUH	1	2015	40
AcuteMedicalUnit.EAU	PRUH	HASU.HyperAcuteStrokeUnit.PRUH.	PRUH	2	2015	41
AcuteMedicalUnit.EAU	PRUH	HASU.HyperAcuteStrokeUnit.PRUH.	PRUH	1	2015	42
AcuteMedicalUnit.EAU	PRUH	HASU.HyperAcuteStrokeUnit.PRUH.	PRUH	2	2015	43
AcuteMedicalUnit.EAU	PRUH	HASU.HyperAcuteStrokeUnit.PRUH.	PRUH	4	2015	44
AcuteMedicalUnit.EAU	PRUH	HASU.HyperAcuteStrokeUnit.PRUH.	PRUH	3	2015	45
AcuteMedicalUnit.EAU	PRUH	HASU.HyperAcuteStrokeUnit.PRUH.	PRUH	1	2015	46
AcuteMedicalUnit.EAU	PRUH	HASU.HyperAcuteStrokeUnit.PRUH.	PRUH	4	2015	47
AcuteMedicalUnit.EAU	PRUH	HASU.HyperAcuteStrokeUnit.PRUH.	PRUH	2	2015	48
AcuteMedicalUnit.EAU	PRUH	HASU.HyperAcuteStrokeUnit.PRUH.	PRUH	3	2015	50
AcuteMedicalUnit.EAU	PRUH	HASU.HyperAcuteStrokeUnit.PRUH.	PRUH	1	2015	51
AcuteMedicalUnit.EAU	PRUH	HASU.HyperAcuteStrokeUnit.PRUH.	PRUH	2	2015	52
AcuteMedicalUnit.EAU	PRUH	HASU.HyperAcuteStrokeUnit.PRUH.	PRUH	1	2016	00
AcuteMedicalUnit.EAU	PRUH	HASU.HyperAcuteStrokeUnit.PRUH.	PRUH	1	2016	01
AcuteMedicalUnit.EAU	PRUH	HASU.HyperAcuteStrokeUnit.PRUH.	PRUH	1	2016	02
AcuteMedicalUnit.EAU	PRUH	HASU.HyperAcuteStrokeUnit.PRUH.	PRUH	1	2016	03
AcuteMedicalUnit.EAU	PRUH	HASU.HyperAcuteStrokeUnit.PRUH.	PRUH	2	2016	04
AcuteMedicalUnit.EAU	PRUH	HASU.HyperAcuteStrokeUnit.PRUH.	PRUH	2	2016	05
AcuteMedicalUnit.EAU	PRUH	HASU.HyperAcuteStrokeUnit.PRUH.	PRUH	1	2016	06
AcuteMedicalUnit.EAU	PRUH	HASU.HyperAcuteStrokeUnit.PRUH.	PRUH	2	2016	08
AcuteMedicalUnit.EAU	PRUH	HASU.HyperAcuteStrokeUnit.PRUH.	PRUH	1	2016	09
AcuteMedicalUnit.EAU	PRUH	HASU.HyperAcuteStrokeUnit.PRUH.	PRUH	1	2016	10
AcuteMedicalUnit.EAU	PRUH	HASU.HyperAcuteStrokeUnit.PRUH.	PRUH	1	2016	11
AcuteMedicalUnit.EAU	PRUH	HASU.HyperAcuteStrokeUnit.PRUH.	PRUH	1	2016	13
AcuteMedicalUnit.EAU	PRUH	HASU.HyperAcuteStrokeUnit.PRUH.	PRUH	1	2016	14
AcuteMedicalUnit.EAU	PRUH	HASU.HyperAcuteStrokeUnit.PRUH.	PRUH	1	2016	16
AcuteMedicalUnit.EAU	PRUH	HASU.HyperAcuteStrokeUnit.PRUH.	PRUH	1	2016	17
AcuteMedicalUnit.EAU	PRUH	HASU.HyperAcuteStrokeUnit.PRUH.	PRUH	2	2016	18
AcuteMedicalUnit.EAU	PRUH	HASU.HyperAcuteStrokeUnit.PRUH.	PRUH	2	2016	20
AcuteMedicalUnit.EAU	PRUH	HASU.HyperAcuteStrokeUnit.PRUH.	PRUH	2	2016	21
AcuteMedicalUnit.EAU	PRUH	HASU.HyperAcuteStrokeUnit.PRUH.	PRUH	2	2016	22
AcuteMedicalUnit.EAU	PRUH	HASU.HyperAcuteStrokeUnit.PRUH.	PRUH	2	2016	23
AcuteMedicalUnit.EAU	PRUH	HASU.HyperAcuteStrokeUnit.PRUH.	PRUH	1	2016	24
AcuteMedicalUnit.EAU	PRUH	HASU.HyperAcuteStrokeUnit.PRUH.	PRUH	3	2016	25
AcuteMedicalUnit.EAU	PRUH	IntensiveCare.HighDepUnit.PRUH.	PRUH	1	2014	48
AcuteMedicalUnit.EAU	PRUH	IntensiveCare.HighDepUnit.PRUH.	PRUH	2	2014	49
AcuteMedicalUnit.EAU	PRUH	IntensiveCare.HighDepUnit.PRUH.	PRUH	1	2014	50
AcuteMedicalUnit.EAU	PRUH	IntensiveCare.HighDepUnit.PRUH.	PRUH	1	2014	51
AcuteMedicalUnit.EAU	PRUH	IntensiveCare.HighDepUnit.PRUH.	PRUH	2	2015	02
AcuteMedicalUnit.EAU	PRUH	IntensiveCare.HighDepUnit.PRUH.	PRUH	2	2015	03
AcuteMedicalUnit.EAU	PRUH	IntensiveCare.HighDepUnit.PRUH.	PRUH	1	2015	04
AcuteMedicalUnit.EAU	PRUH	IntensiveCare.HighDepUnit.PRUH.	PRUH	1	2015	05
AcuteMedicalUnit.EAU	PRUH	IntensiveCare.HighDepUnit.PRUH.	PRUH	3	2015	06
AcuteMedicalUnit.EAU	PRUH	IntensiveCare.HighDepUnit.PRUH.	PRUH	3	2015	08
AcuteMedicalUnit.EAU	PRUH	IntensiveCare.HighDepUnit.PRUH.	PRUH	1	2015	09
AcuteMedicalUnit.EAU	PRUH	IntensiveCare.HighDepUnit.PRUH.	PRUH	2	2015	12
AcuteMedicalUnit.EAU	PRUH	IntensiveCare.HighDepUnit.PRUH.	PRUH	2	2015	13
AcuteMedicalUnit.EAU	PRUH	IntensiveCare.HighDepUnit.PRUH.	PRUH	2	2015	16
AcuteMedicalUnit.EAU	PRUH	IntensiveCare.HighDepUnit.PRUH.	PRUH	1	2015	17
AcuteMedicalUnit.EAU	PRUH	IntensiveCare.HighDepUnit.PRUH.	PRUH	1	2015	18
AcuteMedicalUnit.EAU	PRUH	IntensiveCare.HighDepUnit.PRUH.	PRUH	1	2015	19
AcuteMedicalUnit.EAU	PRUH	IntensiveCare.HighDepUnit.PRUH.	PRUH	1	2015	20
AcuteMedicalUnit.EAU	PRUH	IntensiveCare.HighDepUnit.PRUH.	PRUH	2	2015	21
AcuteMedicalUnit.EAU	PRUH	IntensiveCare.HighDepUnit.PRUH.	PRUH	2	2015	22
AcuteMedicalUnit.EAU	PRUH	IntensiveCare.HighDepUnit.PRUH.	PRUH	1	2015	23
AcuteMedicalUnit.EAU	PRUH	IntensiveCare.HighDepUnit.PRUH.	PRUH	1	2015	24
AcuteMedicalUnit.EAU	PRUH	IntensiveCare.HighDepUnit.PRUH.	PRUH	3	2015	25
AcuteMedicalUnit.EAU	PRUH	IntensiveCare.HighDepUnit.PRUH.	PRUH	2	2015	27
AcuteMedicalUnit.EAU	PRUH	IntensiveCare.HighDepUnit.PRUH.	PRUH	1	2015	28
AcuteMedicalUnit.EAU	PRUH	IntensiveCare.HighDepUnit.PRUH.	PRUH	1	2015	29
AcuteMedicalUnit.EAU	PRUH	IntensiveCare.HighDepUnit.PRUH.	PRUH	1	2015	30
AcuteMedicalUnit.EAU	PRUH	IntensiveCare.HighDepUnit.PRUH.	PRUH	1	2015	32
AcuteMedicalUnit.EAU	PRUH	IntensiveCare.HighDepUnit.PRUH.	PRUH	1	2015	33
AcuteMedicalUnit.EAU	PRUH	IntensiveCare.HighDepUnit.PRUH.	PRUH	3	2015	34
AcuteMedicalUnit.EAU	PRUH	IntensiveCare.HighDepUnit.PRUH.	PRUH	1	2015	35
AcuteMedicalUnit.EAU	PRUH	IntensiveCare.HighDepUnit.PRUH.	PRUH	2	2015	36
AcuteMedicalUnit.EAU	PRUH	IntensiveCare.HighDepUnit.PRUH.	PRUH	3	2015	37
AcuteMedicalUnit.EAU	PRUH	IntensiveCare.HighDepUnit.PRUH.	PRUH	1	2015	38
AcuteMedicalUnit.EAU	PRUH	IntensiveCare.HighDepUnit.PRUH.	PRUH	1	2015	39
AcuteMedicalUnit.EAU	PRUH	IntensiveCare.HighDepUnit.PRUH.	PRUH	3	2015	40
AcuteMedicalUnit.EAU	PRUH	IntensiveCare.HighDepUnit.PRUH.	PRUH	3	2015	41
AcuteMedicalUnit.EAU	PRUH	IntensiveCare.HighDepUnit.PRUH.	PRUH	2	2015	43
AcuteMedicalUnit.EAU	PRUH	IntensiveCare.HighDepUnit.PRUH.	PRUH	1	2015	44
AcuteMedicalUnit.EAU	PRUH	IntensiveCare.HighDepUnit.PRUH.	PRUH	3	2015	46
AcuteMedicalUnit.EAU	PRUH	IntensiveCare.HighDepUnit.PRUH.	PRUH	1	2015	47
AcuteMedicalUnit.EAU	PRUH	IntensiveCare.HighDepUnit.PRUH.	PRUH	1	2015	49
AcuteMedicalUnit.EAU	PRUH	IntensiveCare.HighDepUnit.PRUH.	PRUH	2	2015	50
AcuteMedicalUnit.EAU	PRUH	IntensiveCare.HighDepUnit.PRUH.	PRUH	1	2015	51
AcuteMedicalUnit.EAU	PRUH	IntensiveCare.HighDepUnit.PRUH.	PRUH	2	2016	03
AcuteMedicalUnit.EAU	PRUH	IntensiveCare.HighDepUnit.PRUH.	PRUH	2	2016	05
AcuteMedicalUnit.EAU	PRUH	IntensiveCare.HighDepUnit.PRUH.	PRUH	1	2016	06
AcuteMedicalUnit.EAU	PRUH	IntensiveCare.HighDepUnit.PRUH.	PRUH	1	2016	07
AcuteMedicalUnit.EAU	PRUH	IntensiveCare.HighDepUnit.PRUH.	PRUH	1	2016	08
AcuteMedicalUnit.EAU	PRUH	IntensiveCare.HighDepUnit.PRUH.	PRUH	3	2016	11
AcuteMedicalUnit.EAU	PRUH	IntensiveCare.HighDepUnit.PRUH.	PRUH	2	2016	12
AcuteMedicalUnit.EAU	PRUH	IntensiveCare.HighDepUnit.PRUH.	PRUH	1	2016	13
AcuteMedicalUnit.EAU	PRUH	IntensiveCare.HighDepUnit.PRUH.	PRUH	3	2016	14
AcuteMedicalUnit.EAU	PRUH	IntensiveCare.HighDepUnit.PRUH.	PRUH	1	2016	15
AcuteMedicalUnit.EAU	PRUH	IntensiveCare.HighDepUnit.PRUH.	PRUH	2	2016	16
AcuteMedicalUnit.EAU	PRUH	IntensiveCare.HighDepUnit.PRUH.	PRUH	1	2016	19
AcuteMedicalUnit.EAU	PRUH	IntensiveCare.HighDepUnit.PRUH.	PRUH	2	2016	22
AcuteMedicalUnit.EAU	PRUH	IntensiveCare.HighDepUnit.PRUH.	PRUH	2	2016	23
AcuteMedicalUnit.EAU	PRUH	IntensiveCare.HighDepUnit.PRUH.	PRUH	1	2016	25
AcuteMedicalUnit.EAU	PRUH	KatherineMonk	DH	1	2015	31
AcuteMedicalUnit.EAU	PRUH	KatherineMonk	DH	1	2015	52
AcuteMedicalUnit.EAU	PRUH	KCH.EmergencyDept	DH	1	2015	00
AcuteMedicalUnit.EAU	PRUH	KCH.EmergencyDept	DH	2	2015	01
AcuteMedicalUnit.EAU	PRUH	KCH.EmergencyDept	DH	2	2015	02
AcuteMedicalUnit.EAU	PRUH	KCH.EmergencyDept	DH	1	2015	03
AcuteMedicalUnit.EAU	PRUH	KCH.EmergencyDept	DH	1	2015	04
AcuteMedicalUnit.EAU	PRUH	KCH.EmergencyDept	DH	1	2015	05
AcuteMedicalUnit.EAU	PRUH	KCH.EmergencyDept	DH	1	2015	06
AcuteMedicalUnit.EAU	PRUH	KCH.EmergencyDept	DH	1	2015	11
AcuteMedicalUnit.EAU	PRUH	KCH.EmergencyDept	DH	1	2015	12
AcuteMedicalUnit.EAU	PRUH	KCH.EmergencyDept	DH	1	2015	14
AcuteMedicalUnit.EAU	PRUH	KCH.EmergencyDept	DH	1	2015	17
AcuteMedicalUnit.EAU	PRUH	KCH.EmergencyDept	DH	2	2015	18
AcuteMedicalUnit.EAU	PRUH	KCH.EmergencyDept	DH	2	2015	19
AcuteMedicalUnit.EAU	PRUH	KCH.EmergencyDept	DH	1	2015	20
AcuteMedicalUnit.EAU	PRUH	KCH.EmergencyDept	DH	1	2015	21
AcuteMedicalUnit.EAU	PRUH	KCH.EmergencyDept	DH	1	2015	27
AcuteMedicalUnit.EAU	PRUH	KCH.EmergencyDept	DH	1	2015	29
AcuteMedicalUnit.EAU	PRUH	KCH.EmergencyDept	DH	1	2015	33
AcuteMedicalUnit.EAU	PRUH	KCH.EmergencyDept	DH	2	2015	38
AcuteMedicalUnit.EAU	PRUH	KCH.EmergencyDept	DH	1	2015	40
AcuteMedicalUnit.EAU	PRUH	KCH.EmergencyDept	DH	1	2015	41
AcuteMedicalUnit.EAU	PRUH	KCH.EmergencyDept	DH	2	2015	47
AcuteMedicalUnit.EAU	PRUH	KCH.EmergencyDept	DH	1	2015	48
AcuteMedicalUnit.EAU	PRUH	KCH.EmergencyDept	DH	2	2015	49
AcuteMedicalUnit.EAU	PRUH	KCH.EmergencyDept	DH	1	2015	51
AcuteMedicalUnit.EAU	PRUH	KCH.EmergencyDept	DH	1	2015	52
AcuteMedicalUnit.EAU	PRUH	KCH.EmergencyDept	DH	2	2016	01
AcuteMedicalUnit.EAU	PRUH	KCH.EmergencyDept	DH	1	2016	02
AcuteMedicalUnit.EAU	PRUH	KCH.EmergencyDept	DH	1	2016	04
AcuteMedicalUnit.EAU	PRUH	KCH.EmergencyDept	DH	3	2016	05
AcuteMedicalUnit.EAU	PRUH	KCH.EmergencyDept	DH	1	2016	08
AcuteMedicalUnit.EAU	PRUH	KCH.EmergencyDept	DH	1	2016	13
AcuteMedicalUnit.EAU	PRUH	KCH.EmergencyDept	DH	2	2016	14
AcuteMedicalUnit.EAU	PRUH	KCH.EmergencyDept	DH	1	2016	16
AcuteMedicalUnit.EAU	PRUH	KCH.EmergencyDept	DH	1	2016	17
AcuteMedicalUnit.EAU	PRUH	KCH.EmergencyDept	DH	3	2016	18
AcuteMedicalUnit.EAU	PRUH	KCH.EmergencyDept	DH	1	2016	21
AcuteMedicalUnit.EAU	PRUH	KCH.EmergencyDept	DH	2	2016	22
AcuteMedicalUnit.EAU	PRUH	KCH.EmergencyDept	DH	2	2016	24
AcuteMedicalUnit.EAU	PRUH	KCH.EmergencyDept	DH	1	2016	26
AcuteMedicalUnit.EAU	PRUH	KinnierWilson	DH	1	2014	49
AcuteMedicalUnit.EAU	PRUH	KinnierWilson	DH	1	2015	11
AcuteMedicalUnit.EAU	PRUH	KinnierWilson	DH	1	2015	26
AcuteMedicalUnit.EAU	PRUH	KinnierWilson	DH	1	2015	39
AcuteMedicalUnit.EAU	PRUH	KinnierWilson	DH	1	2015	46
AcuteMedicalUnit.EAU	PRUH	KinnierWilson	DH	1	2016	04
AcuteMedicalUnit.EAU	PRUH	KinnierWilson	DH	1	2016	07
AcuteMedicalUnit.EAU	PRUH	KinnierWilson	DH	1	2016	10
AcuteMedicalUnit.EAU	PRUH	KinnierWilson	DH	1	2016	18
AcuteMedicalUnit.EAU	PRUH	KinnierWilson	DH	1	2016	23
AcuteMedicalUnit.EAU	PRUH	KinnierWilsonHDU	DH	1	2015	01
AcuteMedicalUnit.EAU	PRUH	LiverICU	DH	1	2014	49
AcuteMedicalUnit.EAU	PRUH	LiverICU	DH	1	2015	28
AcuteMedicalUnit.EAU	PRUH	MaryRay	DH	1	2015	42
AcuteMedicalUnit.EAU	PRUH	MaryRay	DH	1	2016	18
AcuteMedicalUnit.EAU	PRUH	MedicalWard1	PRUH	3	2014	48
AcuteMedicalUnit.EAU	PRUH	MedicalWard1	PRUH	3	2014	49
AcuteMedicalUnit.EAU	PRUH	MedicalWard1	PRUH	1	2014	50
AcuteMedicalUnit.EAU	PRUH	MedicalWard1	PRUH	1	2014	51
AcuteMedicalUnit.EAU	PRUH	MedicalWard1	PRUH	2	2014	52
AcuteMedicalUnit.EAU	PRUH	MedicalWard1	PRUH	2	2015	00
AcuteMedicalUnit.EAU	PRUH	MedicalWard1	PRUH	2	2015	01
AcuteMedicalUnit.EAU	PRUH	MedicalWard1	PRUH	2	2015	03
AcuteMedicalUnit.EAU	PRUH	MedicalWard1	PRUH	4	2015	04
AcuteMedicalUnit.EAU	PRUH	MedicalWard1	PRUH	1	2015	05
AcuteMedicalUnit.EAU	PRUH	MedicalWard1	PRUH	3	2015	06
AcuteMedicalUnit.EAU	PRUH	MedicalWard1	PRUH	3	2015	07
AcuteMedicalUnit.EAU	PRUH	MedicalWard1	PRUH	6	2015	08
AcuteMedicalUnit.EAU	PRUH	MedicalWard1	PRUH	1	2015	09
AcuteMedicalUnit.EAU	PRUH	MedicalWard1	PRUH	5	2015	10
AcuteMedicalUnit.EAU	PRUH	MedicalWard1	PRUH	2	2015	11
AcuteMedicalUnit.EAU	PRUH	MedicalWard1	PRUH	1	2015	12
AcuteMedicalUnit.EAU	PRUH	MedicalWard1	PRUH	3	2015	13
AcuteMedicalUnit.EAU	PRUH	MedicalWard1	PRUH	1	2015	14
AcuteMedicalUnit.EAU	PRUH	MedicalWard1	PRUH	2	2015	15
AcuteMedicalUnit.EAU	PRUH	MedicalWard1	PRUH	2	2015	16
AcuteMedicalUnit.EAU	PRUH	MedicalWard1	PRUH	4	2015	17
AcuteMedicalUnit.EAU	PRUH	MedicalWard1	PRUH	2	2015	19
AcuteMedicalUnit.EAU	PRUH	MedicalWard1	PRUH	1	2015	20
AcuteMedicalUnit.EAU	PRUH	MedicalWard1	PRUH	3	2015	21
AcuteMedicalUnit.EAU	PRUH	MedicalWard1	PRUH	3	2015	23
AcuteMedicalUnit.EAU	PRUH	MedicalWard1	PRUH	5	2015	24
AcuteMedicalUnit.EAU	PRUH	MedicalWard1	PRUH	4	2015	25
AcuteMedicalUnit.EAU	PRUH	MedicalWard1	PRUH	1	2015	26
AcuteMedicalUnit.EAU	PRUH	MedicalWard1	PRUH	1	2015	27
AcuteMedicalUnit.EAU	PRUH	MedicalWard1	PRUH	7	2015	28
AcuteMedicalUnit.EAU	PRUH	MedicalWard1	PRUH	5	2015	30
AcuteMedicalUnit.EAU	PRUH	MedicalWard1	PRUH	6	2015	31
AcuteMedicalUnit.EAU	PRUH	MedicalWard1	PRUH	5	2015	32
AcuteMedicalUnit.EAU	PRUH	MedicalWard1	PRUH	5	2015	33
AcuteMedicalUnit.EAU	PRUH	MedicalWard1	PRUH	4	2015	34
AcuteMedicalUnit.EAU	PRUH	MedicalWard1	PRUH	6	2015	35
AcuteMedicalUnit.EAU	PRUH	MedicalWard1	PRUH	7	2015	36
AcuteMedicalUnit.EAU	PRUH	MedicalWard1	PRUH	7	2015	37
AcuteMedicalUnit.EAU	PRUH	MedicalWard1	PRUH	7	2015	38
AcuteMedicalUnit.EAU	PRUH	MedicalWard1	PRUH	7	2015	39
AcuteMedicalUnit.EAU	PRUH	MedicalWard1	PRUH	4	2015	40
AcuteMedicalUnit.EAU	PRUH	MedicalWard1	PRUH	8	2015	41
AcuteMedicalUnit.EAU	PRUH	MedicalWard1	PRUH	3	2015	42
AcuteMedicalUnit.EAU	PRUH	MedicalWard1	PRUH	6	2015	43
AcuteMedicalUnit.EAU	PRUH	MedicalWard1	PRUH	5	2015	44
AcuteMedicalUnit.EAU	PRUH	MedicalWard1	PRUH	6	2015	45
AcuteMedicalUnit.EAU	PRUH	MedicalWard1	PRUH	6	2015	46
AcuteMedicalUnit.EAU	PRUH	MedicalWard1	PRUH	1	2015	47
AcuteMedicalUnit.EAU	PRUH	MedicalWard1	PRUH	12	2015	48
AcuteMedicalUnit.EAU	PRUH	MedicalWard1	PRUH	5	2015	49
AcuteMedicalUnit.EAU	PRUH	MedicalWard1	PRUH	2	2015	50
AcuteMedicalUnit.EAU	PRUH	MedicalWard1	PRUH	5	2015	51
AcuteMedicalUnit.EAU	PRUH	MedicalWard1	PRUH	1	2015	52
AcuteMedicalUnit.EAU	PRUH	MedicalWard1	PRUH	1	2016	00
AcuteMedicalUnit.EAU	PRUH	MedicalWard1	PRUH	1	2016	01
AcuteMedicalUnit.EAU	PRUH	MedicalWard1	PRUH	8	2016	02
AcuteMedicalUnit.EAU	PRUH	MedicalWard1	PRUH	9	2016	03
AcuteMedicalUnit.EAU	PRUH	MedicalWard1	PRUH	5	2016	04
AcuteMedicalUnit.EAU	PRUH	MedicalWard1	PRUH	9	2016	05
AcuteMedicalUnit.EAU	PRUH	MedicalWard1	PRUH	6	2016	06
AcuteMedicalUnit.EAU	PRUH	MedicalWard1	PRUH	5	2016	07
AcuteMedicalUnit.EAU	PRUH	MedicalWard1	PRUH	2	2016	08
AcuteMedicalUnit.EAU	PRUH	MedicalWard1	PRUH	3	2016	09
AcuteMedicalUnit.EAU	PRUH	MedicalWard1	PRUH	3	2016	10
AcuteMedicalUnit.EAU	PRUH	MedicalWard1	PRUH	5	2016	11
AcuteMedicalUnit.EAU	PRUH	MedicalWard1	PRUH	3	2016	12
AcuteMedicalUnit.EAU	PRUH	MedicalWard1	PRUH	5	2016	13
AcuteMedicalUnit.EAU	PRUH	MedicalWard1	PRUH	5	2016	14
AcuteMedicalUnit.EAU	PRUH	MedicalWard1	PRUH	6	2016	15
AcuteMedicalUnit.EAU	PRUH	MedicalWard1	PRUH	3	2016	16
AcuteMedicalUnit.EAU	PRUH	MedicalWard1	PRUH	4	2016	17
AcuteMedicalUnit.EAU	PRUH	MedicalWard1	PRUH	4	2016	18
AcuteMedicalUnit.EAU	PRUH	MedicalWard1	PRUH	2	2016	19
AcuteMedicalUnit.EAU	PRUH	MedicalWard1	PRUH	4	2016	20
AcuteMedicalUnit.EAU	PRUH	MedicalWard1	PRUH	4	2016	21
AcuteMedicalUnit.EAU	PRUH	MedicalWard1	PRUH	4	2016	22
AcuteMedicalUnit.EAU	PRUH	MedicalWard1	PRUH	7	2016	23
AcuteMedicalUnit.EAU	PRUH	MedicalWard1	PRUH	3	2016	24
AcuteMedicalUnit.EAU	PRUH	MedicalWard1	PRUH	5	2016	25
AcuteMedicalUnit.EAU	PRUH	MedicalWard2	PRUH	1	2014	48
AcuteMedicalUnit.EAU	PRUH	MedicalWard2	PRUH	2	2014	49
AcuteMedicalUnit.EAU	PRUH	MedicalWard2	PRUH	4	2014	50
AcuteMedicalUnit.EAU	PRUH	MedicalWard2	PRUH	1	2014	52
AcuteMedicalUnit.EAU	PRUH	MedicalWard2	PRUH	1	2015	00
AcuteMedicalUnit.EAU	PRUH	MedicalWard2	PRUH	4	2015	01
AcuteMedicalUnit.EAU	PRUH	MedicalWard2	PRUH	4	2015	02
AcuteMedicalUnit.EAU	PRUH	MedicalWard2	PRUH	3	2015	03
AcuteMedicalUnit.EAU	PRUH	MedicalWard2	PRUH	2	2015	04
AcuteMedicalUnit.EAU	PRUH	MedicalWard2	PRUH	1	2015	05
AcuteMedicalUnit.EAU	PRUH	MedicalWard2	PRUH	4	2015	06
AcuteMedicalUnit.EAU	PRUH	MedicalWard2	PRUH	4	2015	07
AcuteMedicalUnit.EAU	PRUH	MedicalWard2	PRUH	3	2015	08
AcuteMedicalUnit.EAU	PRUH	MedicalWard2	PRUH	2	2015	09
AcuteMedicalUnit.EAU	PRUH	MedicalWard2	PRUH	2	2015	10
AcuteMedicalUnit.EAU	PRUH	MedicalWard2	PRUH	2	2015	11
AcuteMedicalUnit.EAU	PRUH	MedicalWard2	PRUH	3	2015	13
AcuteMedicalUnit.EAU	PRUH	MedicalWard2	PRUH	3	2015	14
AcuteMedicalUnit.EAU	PRUH	MedicalWard2	PRUH	5	2015	16
AcuteMedicalUnit.EAU	PRUH	MedicalWard2	PRUH	4	2015	17
AcuteMedicalUnit.EAU	PRUH	MedicalWard2	PRUH	2	2015	18
AcuteMedicalUnit.EAU	PRUH	MedicalWard2	PRUH	5	2015	19
AcuteMedicalUnit.EAU	PRUH	MedicalWard2	PRUH	2	2015	20
AcuteMedicalUnit.EAU	PRUH	MedicalWard2	PRUH	4	2015	21
AcuteMedicalUnit.EAU	PRUH	MedicalWard2	PRUH	4	2015	22
AcuteMedicalUnit.EAU	PRUH	MedicalWard2	PRUH	7	2015	23
AcuteMedicalUnit.EAU	PRUH	MedicalWard2	PRUH	5	2015	24
AcuteMedicalUnit.EAU	PRUH	MedicalWard2	PRUH	3	2015	25
AcuteMedicalUnit.EAU	PRUH	MedicalWard2	PRUH	2	2015	26
AcuteMedicalUnit.EAU	PRUH	MedicalWard2	PRUH	7	2015	27
AcuteMedicalUnit.EAU	PRUH	MedicalWard2	PRUH	10	2015	28
AcuteMedicalUnit.EAU	PRUH	MedicalWard2	PRUH	10	2015	29
AcuteMedicalUnit.EAU	PRUH	MedicalWard2	PRUH	9	2015	30
AcuteMedicalUnit.EAU	PRUH	MedicalWard2	PRUH	9	2015	31
AcuteMedicalUnit.EAU	PRUH	MedicalWard2	PRUH	5	2015	32
AcuteMedicalUnit.EAU	PRUH	MedicalWard2	PRUH	7	2015	33
AcuteMedicalUnit.EAU	PRUH	MedicalWard2	PRUH	3	2015	34
AcuteMedicalUnit.EAU	PRUH	MedicalWard2	PRUH	5	2015	35
AcuteMedicalUnit.EAU	PRUH	MedicalWard2	PRUH	3	2015	36
AcuteMedicalUnit.EAU	PRUH	MedicalWard2	PRUH	6	2015	37
AcuteMedicalUnit.EAU	PRUH	MedicalWard2	PRUH	1	2015	38
AcuteMedicalUnit.EAU	PRUH	MedicalWard2	PRUH	3	2015	39
AcuteMedicalUnit.EAU	PRUH	MedicalWard2	PRUH	8	2015	40
AcuteMedicalUnit.EAU	PRUH	MedicalWard2	PRUH	6	2015	41
AcuteMedicalUnit.EAU	PRUH	MedicalWard2	PRUH	6	2015	42
AcuteMedicalUnit.EAU	PRUH	MedicalWard2	PRUH	12	2015	43
AcuteMedicalUnit.EAU	PRUH	MedicalWard2	PRUH	9	2015	44
AcuteMedicalUnit.EAU	PRUH	MedicalWard2	PRUH	8	2015	45
AcuteMedicalUnit.EAU	PRUH	MedicalWard2	PRUH	5	2015	46
AcuteMedicalUnit.EAU	PRUH	MedicalWard2	PRUH	5	2015	47
AcuteMedicalUnit.EAU	PRUH	MedicalWard2	PRUH	4	2015	48
AcuteMedicalUnit.EAU	PRUH	MedicalWard2	PRUH	6	2015	49
AcuteMedicalUnit.EAU	PRUH	MedicalWard2	PRUH	3	2015	50
AcuteMedicalUnit.EAU	PRUH	MedicalWard2	PRUH	6	2015	51
AcuteMedicalUnit.EAU	PRUH	MedicalWard2	PRUH	8	2015	52
AcuteMedicalUnit.EAU	PRUH	MedicalWard2	PRUH	1	2016	01
AcuteMedicalUnit.EAU	PRUH	MedicalWard2	PRUH	2	2016	02
AcuteMedicalUnit.EAU	PRUH	MedicalWard2	PRUH	7	2016	03
AcuteMedicalUnit.EAU	PRUH	MedicalWard2	PRUH	6	2016	04
AcuteMedicalUnit.EAU	PRUH	MedicalWard2	PRUH	14	2016	05
AcuteMedicalUnit.EAU	PRUH	MedicalWard2	PRUH	10	2016	06
AcuteMedicalUnit.EAU	PRUH	MedicalWard2	PRUH	7	2016	07
AcuteMedicalUnit.EAU	PRUH	MedicalWard2	PRUH	3	2016	08
AcuteMedicalUnit.EAU	PRUH	MedicalWard2	PRUH	7	2016	09
AcuteMedicalUnit.EAU	PRUH	MedicalWard2	PRUH	6	2016	10
AcuteMedicalUnit.EAU	PRUH	MedicalWard2	PRUH	6	2016	11
AcuteMedicalUnit.EAU	PRUH	MedicalWard2	PRUH	5	2016	12
AcuteMedicalUnit.EAU	PRUH	MedicalWard2	PRUH	7	2016	13
AcuteMedicalUnit.EAU	PRUH	MedicalWard2	PRUH	8	2016	14
AcuteMedicalUnit.EAU	PRUH	MedicalWard2	PRUH	7	2016	15
AcuteMedicalUnit.EAU	PRUH	MedicalWard2	PRUH	7	2016	16
AcuteMedicalUnit.EAU	PRUH	MedicalWard2	PRUH	7	2016	17
AcuteMedicalUnit.EAU	PRUH	MedicalWard2	PRUH	9	2016	18
AcuteMedicalUnit.EAU	PRUH	MedicalWard2	PRUH	2	2016	19
AcuteMedicalUnit.EAU	PRUH	MedicalWard2	PRUH	4	2016	20
AcuteMedicalUnit.EAU	PRUH	MedicalWard2	PRUH	5	2016	21
AcuteMedicalUnit.EAU	PRUH	MedicalWard2	PRUH	6	2016	22
AcuteMedicalUnit.EAU	PRUH	MedicalWard2	PRUH	5	2016	23
AcuteMedicalUnit.EAU	PRUH	MedicalWard2	PRUH	4	2016	24
AcuteMedicalUnit.EAU	PRUH	MedicalWard2	PRUH	1	2016	25
AcuteMedicalUnit.EAU	PRUH	MedicalWard2	PRUH	4	2016	26
AcuteMedicalUnit.EAU	PRUH	MedicalWard3	PRUH	7	2014	48
AcuteMedicalUnit.EAU	PRUH	MedicalWard3	PRUH	3	2014	49
AcuteMedicalUnit.EAU	PRUH	MedicalWard3	PRUH	5	2014	50
AcuteMedicalUnit.EAU	PRUH	MedicalWard3	PRUH	3	2014	51
AcuteMedicalUnit.EAU	PRUH	MedicalWard3	PRUH	1	2014	52
AcuteMedicalUnit.EAU	PRUH	MedicalWard3	PRUH	1	2015	00
AcuteMedicalUnit.EAU	PRUH	MedicalWard3	PRUH	2	2015	01
AcuteMedicalUnit.EAU	PRUH	MedicalWard3	PRUH	3	2015	02
AcuteMedicalUnit.EAU	PRUH	MedicalWard3	PRUH	3	2015	03
AcuteMedicalUnit.EAU	PRUH	MedicalWard3	PRUH	3	2015	04
AcuteMedicalUnit.EAU	PRUH	MedicalWard3	PRUH	8	2015	05
AcuteMedicalUnit.EAU	PRUH	MedicalWard3	PRUH	6	2015	06
AcuteMedicalUnit.EAU	PRUH	MedicalWard3	PRUH	3	2015	07
AcuteMedicalUnit.EAU	PRUH	MedicalWard3	PRUH	2	2015	08
AcuteMedicalUnit.EAU	PRUH	MedicalWard3	PRUH	3	2015	09
AcuteMedicalUnit.EAU	PRUH	MedicalWard3	PRUH	3	2015	10
AcuteMedicalUnit.EAU	PRUH	MedicalWard3	PRUH	4	2015	11
AcuteMedicalUnit.EAU	PRUH	MedicalWard3	PRUH	5	2015	12
AcuteMedicalUnit.EAU	PRUH	MedicalWard3	PRUH	3	2015	13
AcuteMedicalUnit.EAU	PRUH	MedicalWard3	PRUH	4	2015	14
AcuteMedicalUnit.EAU	PRUH	MedicalWard3	PRUH	4	2015	15
AcuteMedicalUnit.EAU	PRUH	MedicalWard3	PRUH	6	2015	16
AcuteMedicalUnit.EAU	PRUH	MedicalWard3	PRUH	10	2015	17
AcuteMedicalUnit.EAU	PRUH	MedicalWard3	PRUH	3	2015	18
AcuteMedicalUnit.EAU	PRUH	MedicalWard3	PRUH	6	2015	19
AcuteMedicalUnit.EAU	PRUH	MedicalWard3	PRUH	4	2015	20
AcuteMedicalUnit.EAU	PRUH	MedicalWard3	PRUH	3	2015	21
AcuteMedicalUnit.EAU	PRUH	MedicalWard3	PRUH	5	2015	22
AcuteMedicalUnit.EAU	PRUH	MedicalWard3	PRUH	7	2015	23
AcuteMedicalUnit.EAU	PRUH	MedicalWard3	PRUH	8	2015	24
AcuteMedicalUnit.EAU	PRUH	MedicalWard3	PRUH	6	2015	25
AcuteMedicalUnit.EAU	PRUH	MedicalWard3	PRUH	4	2015	26
AcuteMedicalUnit.EAU	PRUH	MedicalWard3	PRUH	4	2015	27
AcuteMedicalUnit.EAU	PRUH	MedicalWard3	PRUH	3	2015	28
AcuteMedicalUnit.EAU	PRUH	MedicalWard3	PRUH	5	2015	29
AcuteMedicalUnit.EAU	PRUH	MedicalWard3	PRUH	3	2015	30
AcuteMedicalUnit.EAU	PRUH	MedicalWard3	PRUH	2	2015	31
AcuteMedicalUnit.EAU	PRUH	MedicalWard3	PRUH	5	2015	32
AcuteMedicalUnit.EAU	PRUH	MedicalWard3	PRUH	6	2015	33
AcuteMedicalUnit.EAU	PRUH	MedicalWard3	PRUH	8	2015	34
AcuteMedicalUnit.EAU	PRUH	MedicalWard3	PRUH	4	2015	35
AcuteMedicalUnit.EAU	PRUH	MedicalWard3	PRUH	2	2015	36
AcuteMedicalUnit.EAU	PRUH	MedicalWard3	PRUH	4	2015	37
AcuteMedicalUnit.EAU	PRUH	MedicalWard3	PRUH	5	2015	38
AcuteMedicalUnit.EAU	PRUH	MedicalWard3	PRUH	2	2015	39
AcuteMedicalUnit.EAU	PRUH	MedicalWard3	PRUH	6	2015	40
AcuteMedicalUnit.EAU	PRUH	MedicalWard3	PRUH	3	2015	41
AcuteMedicalUnit.EAU	PRUH	MedicalWard3	PRUH	6	2015	42
AcuteMedicalUnit.EAU	PRUH	MedicalWard3	PRUH	5	2015	43
AcuteMedicalUnit.EAU	PRUH	MedicalWard3	PRUH	1	2015	44
AcuteMedicalUnit.EAU	PRUH	MedicalWard3	PRUH	8	2015	45
AcuteMedicalUnit.EAU	PRUH	MedicalWard3	PRUH	2	2015	46
AcuteMedicalUnit.EAU	PRUH	MedicalWard3	PRUH	5	2015	47
AcuteMedicalUnit.EAU	PRUH	MedicalWard3	PRUH	9	2015	48
AcuteMedicalUnit.EAU	PRUH	MedicalWard3	PRUH	5	2015	49
AcuteMedicalUnit.EAU	PRUH	MedicalWard3	PRUH	4	2015	50
AcuteMedicalUnit.EAU	PRUH	MedicalWard3	PRUH	5	2015	51
AcuteMedicalUnit.EAU	PRUH	MedicalWard3	PRUH	1	2015	52
AcuteMedicalUnit.EAU	PRUH	MedicalWard3	PRUH	6	2016	01
AcuteMedicalUnit.EAU	PRUH	MedicalWard3	PRUH	4	2016	02
AcuteMedicalUnit.EAU	PRUH	MedicalWard3	PRUH	3	2016	03
AcuteMedicalUnit.EAU	PRUH	MedicalWard3	PRUH	3	2016	04
AcuteMedicalUnit.EAU	PRUH	MedicalWard3	PRUH	5	2016	05
AcuteMedicalUnit.EAU	PRUH	MedicalWard3	PRUH	5	2016	06
AcuteMedicalUnit.EAU	PRUH	MedicalWard3	PRUH	7	2016	07
AcuteMedicalUnit.EAU	PRUH	MedicalWard3	PRUH	4	2016	08
AcuteMedicalUnit.EAU	PRUH	MedicalWard3	PRUH	2	2016	10
AcuteMedicalUnit.EAU	PRUH	MedicalWard3	PRUH	4	2016	11
AcuteMedicalUnit.EAU	PRUH	MedicalWard3	PRUH	5	2016	12
AcuteMedicalUnit.EAU	PRUH	MedicalWard3	PRUH	7	2016	13
AcuteMedicalUnit.EAU	PRUH	MedicalWard3	PRUH	8	2016	14
AcuteMedicalUnit.EAU	PRUH	MedicalWard3	PRUH	8	2016	15
AcuteMedicalUnit.EAU	PRUH	MedicalWard3	PRUH	8	2016	16
AcuteMedicalUnit.EAU	PRUH	MedicalWard3	PRUH	6	2016	17
AcuteMedicalUnit.EAU	PRUH	MedicalWard3	PRUH	2	2016	18
AcuteMedicalUnit.EAU	PRUH	MedicalWard3	PRUH	5	2016	19
AcuteMedicalUnit.EAU	PRUH	MedicalWard3	PRUH	5	2016	20
AcuteMedicalUnit.EAU	PRUH	MedicalWard3	PRUH	6	2016	21
AcuteMedicalUnit.EAU	PRUH	MedicalWard3	PRUH	6	2016	22
AcuteMedicalUnit.EAU	PRUH	MedicalWard3	PRUH	4	2016	23
AcuteMedicalUnit.EAU	PRUH	MedicalWard3	PRUH	5	2016	24
AcuteMedicalUnit.EAU	PRUH	MedicalWard3	PRUH	1	2016	25
AcuteMedicalUnit.EAU	PRUH	MedicalWard3	PRUH	4	2016	26
AcuteMedicalUnit.EAU	PRUH	MedicalWard4	PRUH	5	2014	48
AcuteMedicalUnit.EAU	PRUH	MedicalWard4	PRUH	8	2014	49
AcuteMedicalUnit.EAU	PRUH	MedicalWard4	PRUH	6	2014	50
AcuteMedicalUnit.EAU	PRUH	MedicalWard4	PRUH	5	2014	51
AcuteMedicalUnit.EAU	PRUH	MedicalWard4	PRUH	4	2014	52
AcuteMedicalUnit.EAU	PRUH	MedicalWard4	PRUH	2	2015	00
AcuteMedicalUnit.EAU	PRUH	MedicalWard4	PRUH	2	2015	01
AcuteMedicalUnit.EAU	PRUH	MedicalWard4	PRUH	3	2015	02
AcuteMedicalUnit.EAU	PRUH	MedicalWard4	PRUH	7	2015	03
AcuteMedicalUnit.EAU	PRUH	MedicalWard4	PRUH	3	2015	04
AcuteMedicalUnit.EAU	PRUH	MedicalWard4	PRUH	4	2015	05
AcuteMedicalUnit.EAU	PRUH	MedicalWard4	PRUH	5	2015	06
AcuteMedicalUnit.EAU	PRUH	MedicalWard4	PRUH	6	2015	07
AcuteMedicalUnit.EAU	PRUH	MedicalWard4	PRUH	7	2015	08
AcuteMedicalUnit.EAU	PRUH	MedicalWard4	PRUH	3	2015	09
AcuteMedicalUnit.EAU	PRUH	MedicalWard4	PRUH	4	2015	10
AcuteMedicalUnit.EAU	PRUH	MedicalWard4	PRUH	4	2015	11
AcuteMedicalUnit.EAU	PRUH	MedicalWard4	PRUH	2	2015	12
AcuteMedicalUnit.EAU	PRUH	MedicalWard4	PRUH	6	2015	13
AcuteMedicalUnit.EAU	PRUH	MedicalWard4	PRUH	3	2015	14
AcuteMedicalUnit.EAU	PRUH	MedicalWard4	PRUH	2	2015	15
AcuteMedicalUnit.EAU	PRUH	MedicalWard4	PRUH	6	2015	16
AcuteMedicalUnit.EAU	PRUH	MedicalWard4	PRUH	3	2015	17
AcuteMedicalUnit.EAU	PRUH	MedicalWard4	PRUH	4	2015	18
AcuteMedicalUnit.EAU	PRUH	MedicalWard4	PRUH	7	2015	19
AcuteMedicalUnit.EAU	PRUH	MedicalWard4	PRUH	5	2015	20
AcuteMedicalUnit.EAU	PRUH	MedicalWard4	PRUH	5	2015	21
AcuteMedicalUnit.EAU	PRUH	MedicalWard4	PRUH	5	2015	22
AcuteMedicalUnit.EAU	PRUH	MedicalWard4	PRUH	7	2015	23
AcuteMedicalUnit.EAU	PRUH	MedicalWard4	PRUH	7	2015	24
AcuteMedicalUnit.EAU	PRUH	MedicalWard4	PRUH	4	2015	25
AcuteMedicalUnit.EAU	PRUH	MedicalWard4	PRUH	3	2015	26
AcuteMedicalUnit.EAU	PRUH	MedicalWard4	PRUH	5	2015	27
AcuteMedicalUnit.EAU	PRUH	MedicalWard4	PRUH	3	2015	28
AcuteMedicalUnit.EAU	PRUH	MedicalWard4	PRUH	3	2015	29
AcuteMedicalUnit.EAU	PRUH	MedicalWard4	PRUH	4	2015	30
AcuteMedicalUnit.EAU	PRUH	MedicalWard4	PRUH	2	2015	31
AcuteMedicalUnit.EAU	PRUH	MedicalWard4	PRUH	4	2015	32
AcuteMedicalUnit.EAU	PRUH	MedicalWard4	PRUH	1	2015	33
AcuteMedicalUnit.EAU	PRUH	MedicalWard4	PRUH	4	2015	34
AcuteMedicalUnit.EAU	PRUH	MedicalWard4	PRUH	5	2015	37
AcuteMedicalUnit.EAU	PRUH	MedicalWard4	PRUH	5	2015	38
AcuteMedicalUnit.EAU	PRUH	MedicalWard4	PRUH	7	2015	39
AcuteMedicalUnit.EAU	PRUH	MedicalWard4	PRUH	1	2015	40
AcuteMedicalUnit.EAU	PRUH	MedicalWard4	PRUH	4	2015	41
AcuteMedicalUnit.EAU	PRUH	MedicalWard4	PRUH	2	2015	42
AcuteMedicalUnit.EAU	PRUH	MedicalWard4	PRUH	1	2015	43
AcuteMedicalUnit.EAU	PRUH	MedicalWard4	PRUH	7	2015	44
AcuteMedicalUnit.EAU	PRUH	MedicalWard4	PRUH	1	2015	47
AcuteMedicalUnit.EAU	PRUH	MedicalWard4	PRUH	1	2015	48
AcuteMedicalUnit.EAU	PRUH	MedicalWard4	PRUH	1	2015	49
AcuteMedicalUnit.EAU	PRUH	MedicalWard4	PRUH	1	2015	51
AcuteMedicalUnit.EAU	PRUH	MedicalWard4	PRUH	1	2016	01
AcuteMedicalUnit.EAU	PRUH	MedicalWard4	PRUH	1	2016	06
AcuteMedicalUnit.EAU	PRUH	MedicalWard4	PRUH	1	2016	07
AcuteMedicalUnit.EAU	PRUH	MedicalWard4	PRUH	1	2016	08
AcuteMedicalUnit.EAU	PRUH	MedicalWard4	PRUH	1	2016	11
AcuteMedicalUnit.EAU	PRUH	MedicalWard4	PRUH	1	2016	12
AcuteMedicalUnit.EAU	PRUH	MedicalWard4	PRUH	1	2016	16
AcuteMedicalUnit.EAU	PRUH	MedicalWard4	PRUH	3	2016	17
AcuteMedicalUnit.EAU	PRUH	MedicalWard4	PRUH	1	2016	18
AcuteMedicalUnit.EAU	PRUH	MedicalWard4	PRUH	3	2016	19
AcuteMedicalUnit.EAU	PRUH	MedicalWard4	PRUH	6	2016	20
AcuteMedicalUnit.EAU	PRUH	MedicalWard4	PRUH	2	2016	21
AcuteMedicalUnit.EAU	PRUH	MedicalWard4	PRUH	5	2016	22
AcuteMedicalUnit.EAU	PRUH	MedicalWard4	PRUH	4	2016	23
AcuteMedicalUnit.EAU	PRUH	MedicalWard4	PRUH	7	2016	24
AcuteMedicalUnit.EAU	PRUH	MedicalWard4	PRUH	9	2016	25
AcuteMedicalUnit.EAU	PRUH	MedicalWard4	PRUH	1	2016	26
AcuteMedicalUnit.EAU	PRUH	MedicalWard6	PRUH	5	2014	48
AcuteMedicalUnit.EAU	PRUH	MedicalWard6	PRUH	3	2014	49
AcuteMedicalUnit.EAU	PRUH	MedicalWard6	PRUH	4	2014	50
AcuteMedicalUnit.EAU	PRUH	MedicalWard6	PRUH	8	2014	51
AcuteMedicalUnit.EAU	PRUH	MedicalWard6	PRUH	1	2014	52
AcuteMedicalUnit.EAU	PRUH	MedicalWard6	PRUH	2	2015	00
AcuteMedicalUnit.EAU	PRUH	MedicalWard6	PRUH	3	2015	01
AcuteMedicalUnit.EAU	PRUH	MedicalWard6	PRUH	3	2015	02
AcuteMedicalUnit.EAU	PRUH	MedicalWard6	PRUH	7	2015	03
AcuteMedicalUnit.EAU	PRUH	MedicalWard6	PRUH	7	2015	04
AcuteMedicalUnit.EAU	PRUH	MedicalWard6	PRUH	4	2015	05
AcuteMedicalUnit.EAU	PRUH	MedicalWard6	PRUH	8	2015	06
AcuteMedicalUnit.EAU	PRUH	MedicalWard6	PRUH	4	2015	07
AcuteMedicalUnit.EAU	PRUH	MedicalWard6	PRUH	5	2015	08
AcuteMedicalUnit.EAU	PRUH	MedicalWard6	PRUH	2	2015	09
AcuteMedicalUnit.EAU	PRUH	MedicalWard6	PRUH	7	2015	10
AcuteMedicalUnit.EAU	PRUH	MedicalWard6	PRUH	5	2015	11
AcuteMedicalUnit.EAU	PRUH	MedicalWard6	PRUH	2	2015	12
AcuteMedicalUnit.EAU	PRUH	MedicalWard6	PRUH	6	2015	13
AcuteMedicalUnit.EAU	PRUH	MedicalWard6	PRUH	3	2015	14
AcuteMedicalUnit.EAU	PRUH	MedicalWard6	PRUH	1	2015	15
AcuteMedicalUnit.EAU	PRUH	MedicalWard6	PRUH	3	2015	16
AcuteMedicalUnit.EAU	PRUH	MedicalWard6	PRUH	3	2015	17
AcuteMedicalUnit.EAU	PRUH	MedicalWard6	PRUH	4	2015	18
AcuteMedicalUnit.EAU	PRUH	MedicalWard6	PRUH	6	2015	19
AcuteMedicalUnit.EAU	PRUH	MedicalWard6	PRUH	5	2015	20
AcuteMedicalUnit.EAU	PRUH	MedicalWard6	PRUH	4	2015	21
AcuteMedicalUnit.EAU	PRUH	MedicalWard6	PRUH	6	2015	22
AcuteMedicalUnit.EAU	PRUH	MedicalWard6	PRUH	4	2015	23
AcuteMedicalUnit.EAU	PRUH	MedicalWard6	PRUH	10	2015	24
AcuteMedicalUnit.EAU	PRUH	MedicalWard6	PRUH	7	2015	25
AcuteMedicalUnit.EAU	PRUH	MedicalWard6	PRUH	4	2015	26
AcuteMedicalUnit.EAU	PRUH	MedicalWard6	PRUH	4	2015	27
AcuteMedicalUnit.EAU	PRUH	MedicalWard6	PRUH	8	2015	28
AcuteMedicalUnit.EAU	PRUH	MedicalWard6	PRUH	4	2015	29
AcuteMedicalUnit.EAU	PRUH	MedicalWard6	PRUH	4	2015	30
AcuteMedicalUnit.EAU	PRUH	MedicalWard6	PRUH	4	2015	31
AcuteMedicalUnit.EAU	PRUH	MedicalWard6	PRUH	5	2015	32
AcuteMedicalUnit.EAU	PRUH	MedicalWard6	PRUH	5	2015	33
AcuteMedicalUnit.EAU	PRUH	MedicalWard6	PRUH	8	2015	34
AcuteMedicalUnit.EAU	PRUH	MedicalWard6	PRUH	2	2015	35
AcuteMedicalUnit.EAU	PRUH	MedicalWard6	PRUH	8	2015	36
AcuteMedicalUnit.EAU	PRUH	MedicalWard6	PRUH	7	2015	37
AcuteMedicalUnit.EAU	PRUH	MedicalWard6	PRUH	5	2015	38
AcuteMedicalUnit.EAU	PRUH	MedicalWard6	PRUH	5	2015	39
AcuteMedicalUnit.EAU	PRUH	MedicalWard6	PRUH	3	2015	40
AcuteMedicalUnit.EAU	PRUH	MedicalWard6	PRUH	4	2015	41
AcuteMedicalUnit.EAU	PRUH	MedicalWard6	PRUH	1	2015	42
AcuteMedicalUnit.EAU	PRUH	MedicalWard6	PRUH	3	2015	43
AcuteMedicalUnit.EAU	PRUH	MedicalWard6	PRUH	5	2015	44
AcuteMedicalUnit.EAU	PRUH	MedicalWard6	PRUH	5	2015	45
AcuteMedicalUnit.EAU	PRUH	MedicalWard6	PRUH	7	2015	46
AcuteMedicalUnit.EAU	PRUH	MedicalWard6	PRUH	10	2015	47
AcuteMedicalUnit.EAU	PRUH	MedicalWard6	PRUH	3	2015	48
AcuteMedicalUnit.EAU	PRUH	MedicalWard6	PRUH	3	2015	49
AcuteMedicalUnit.EAU	PRUH	MedicalWard6	PRUH	4	2015	50
AcuteMedicalUnit.EAU	PRUH	MedicalWard6	PRUH	2	2015	51
AcuteMedicalUnit.EAU	PRUH	MedicalWard6	PRUH	2	2015	52
AcuteMedicalUnit.EAU	PRUH	MedicalWard6	PRUH	2	2016	00
AcuteMedicalUnit.EAU	PRUH	MedicalWard6	PRUH	9	2016	01
AcuteMedicalUnit.EAU	PRUH	MedicalWard6	PRUH	2	2016	02
AcuteMedicalUnit.EAU	PRUH	MedicalWard6	PRUH	3	2016	03
AcuteMedicalUnit.EAU	PRUH	MedicalWard6	PRUH	8	2016	04
AcuteMedicalUnit.EAU	PRUH	MedicalWard6	PRUH	4	2016	05
AcuteMedicalUnit.EAU	PRUH	MedicalWard6	PRUH	3	2016	06
AcuteMedicalUnit.EAU	PRUH	MedicalWard6	PRUH	5	2016	07
AcuteMedicalUnit.EAU	PRUH	MedicalWard6	PRUH	3	2016	09
AcuteMedicalUnit.EAU	PRUH	MedicalWard6	PRUH	6	2016	10
AcuteMedicalUnit.EAU	PRUH	MedicalWard6	PRUH	7	2016	11
AcuteMedicalUnit.EAU	PRUH	MedicalWard6	PRUH	4	2016	12
AcuteMedicalUnit.EAU	PRUH	MedicalWard6	PRUH	3	2016	13
AcuteMedicalUnit.EAU	PRUH	MedicalWard6	PRUH	7	2016	14
AcuteMedicalUnit.EAU	PRUH	MedicalWard6	PRUH	5	2016	15
AcuteMedicalUnit.EAU	PRUH	MedicalWard6	PRUH	6	2016	16
AcuteMedicalUnit.EAU	PRUH	MedicalWard6	PRUH	3	2016	17
AcuteMedicalUnit.EAU	PRUH	MedicalWard6	PRUH	2	2016	18
AcuteMedicalUnit.EAU	PRUH	MedicalWard6	PRUH	4	2016	19
AcuteMedicalUnit.EAU	PRUH	MedicalWard6	PRUH	9	2016	20
AcuteMedicalUnit.EAU	PRUH	MedicalWard6	PRUH	5	2016	21
AcuteMedicalUnit.EAU	PRUH	MedicalWard6	PRUH	4	2016	22
AcuteMedicalUnit.EAU	PRUH	MedicalWard6	PRUH	9	2016	23
AcuteMedicalUnit.EAU	PRUH	MedicalWard6	PRUH	5	2016	25
AcuteMedicalUnit.EAU	PRUH	MedicalWard7	PRUH	8	2014	48
AcuteMedicalUnit.EAU	PRUH	MedicalWard7	PRUH	13	2014	49
AcuteMedicalUnit.EAU	PRUH	MedicalWard7	PRUH	6	2014	50
AcuteMedicalUnit.EAU	PRUH	MedicalWard7	PRUH	5	2014	51
AcuteMedicalUnit.EAU	PRUH	MedicalWard7	PRUH	4	2014	52
AcuteMedicalUnit.EAU	PRUH	MedicalWard7	PRUH	7	2015	00
AcuteMedicalUnit.EAU	PRUH	MedicalWard7	PRUH	12	2015	01
AcuteMedicalUnit.EAU	PRUH	MedicalWard7	PRUH	7	2015	02
AcuteMedicalUnit.EAU	PRUH	MedicalWard7	PRUH	3	2015	03
AcuteMedicalUnit.EAU	PRUH	MedicalWard7	PRUH	16	2015	04
AcuteMedicalUnit.EAU	PRUH	MedicalWard7	PRUH	12	2015	05
AcuteMedicalUnit.EAU	PRUH	MedicalWard7	PRUH	4	2015	06
AcuteMedicalUnit.EAU	PRUH	MedicalWard7	PRUH	9	2015	07
AcuteMedicalUnit.EAU	PRUH	MedicalWard7	PRUH	10	2015	08
AcuteMedicalUnit.EAU	PRUH	MedicalWard7	PRUH	8	2015	09
AcuteMedicalUnit.EAU	PRUH	MedicalWard7	PRUH	12	2015	10
AcuteMedicalUnit.EAU	PRUH	MedicalWard7	PRUH	9	2015	11
AcuteMedicalUnit.EAU	PRUH	MedicalWard7	PRUH	6	2015	12
AcuteMedicalUnit.EAU	PRUH	MedicalWard7	PRUH	2	2015	13
AcuteMedicalUnit.EAU	PRUH	MedicalWard7	PRUH	5	2015	14
AcuteMedicalUnit.EAU	PRUH	MedicalWard7	PRUH	8	2015	15
AcuteMedicalUnit.EAU	PRUH	MedicalWard7	PRUH	11	2015	16
AcuteMedicalUnit.EAU	PRUH	MedicalWard7	PRUH	6	2015	17
AcuteMedicalUnit.EAU	PRUH	MedicalWard7	PRUH	6	2015	18
AcuteMedicalUnit.EAU	PRUH	MedicalWard7	PRUH	14	2015	19
AcuteMedicalUnit.EAU	PRUH	MedicalWard7	PRUH	8	2015	20
AcuteMedicalUnit.EAU	PRUH	MedicalWard7	PRUH	5	2015	21
AcuteMedicalUnit.EAU	PRUH	MedicalWard7	PRUH	11	2015	22
AcuteMedicalUnit.EAU	PRUH	MedicalWard7	PRUH	8	2015	23
AcuteMedicalUnit.EAU	PRUH	MedicalWard7	PRUH	8	2015	24
AcuteMedicalUnit.EAU	PRUH	MedicalWard7	PRUH	7	2015	25
AcuteMedicalUnit.EAU	PRUH	MedicalWard7	PRUH	5	2015	26
AcuteMedicalUnit.EAU	PRUH	MedicalWard7	PRUH	5	2015	27
AcuteMedicalUnit.EAU	PRUH	MedicalWard7	PRUH	3	2015	28
AcuteMedicalUnit.EAU	PRUH	MedicalWard7	PRUH	4	2015	29
AcuteMedicalUnit.EAU	PRUH	MedicalWard7	PRUH	3	2015	30
AcuteMedicalUnit.EAU	PRUH	MedicalWard7	PRUH	5	2015	31
AcuteMedicalUnit.EAU	PRUH	MedicalWard7	PRUH	4	2015	32
AcuteMedicalUnit.EAU	PRUH	MedicalWard7	PRUH	9	2015	33
AcuteMedicalUnit.EAU	PRUH	MedicalWard7	PRUH	6	2015	34
AcuteMedicalUnit.EAU	PRUH	MedicalWard7	PRUH	3	2015	35
AcuteMedicalUnit.EAU	PRUH	MedicalWard7	PRUH	12	2015	36
AcuteMedicalUnit.EAU	PRUH	MedicalWard7	PRUH	11	2015	37
AcuteMedicalUnit.EAU	PRUH	MedicalWard7	PRUH	3	2015	38
AcuteMedicalUnit.EAU	PRUH	MedicalWard7	PRUH	3	2015	39
AcuteMedicalUnit.EAU	PRUH	MedicalWard7	PRUH	3	2015	40
AcuteMedicalUnit.EAU	PRUH	MedicalWard7	PRUH	7	2015	41
AcuteMedicalUnit.EAU	PRUH	MedicalWard7	PRUH	9	2015	42
AcuteMedicalUnit.EAU	PRUH	MedicalWard7	PRUH	3	2015	43
AcuteMedicalUnit.EAU	PRUH	MedicalWard7	PRUH	6	2015	44
AcuteMedicalUnit.EAU	PRUH	MedicalWard7	PRUH	7	2015	45
AcuteMedicalUnit.EAU	PRUH	MedicalWard7	PRUH	7	2015	46
AcuteMedicalUnit.EAU	PRUH	MedicalWard7	PRUH	14	2015	47
AcuteMedicalUnit.EAU	PRUH	MedicalWard7	PRUH	11	2015	48
AcuteMedicalUnit.EAU	PRUH	MedicalWard7	PRUH	5	2015	49
AcuteMedicalUnit.EAU	PRUH	MedicalWard7	PRUH	9	2015	50
AcuteMedicalUnit.EAU	PRUH	MedicalWard7	PRUH	12	2015	51
AcuteMedicalUnit.EAU	PRUH	MedicalWard7	PRUH	9	2015	52
AcuteMedicalUnit.EAU	PRUH	MedicalWard7	PRUH	1	2016	00
AcuteMedicalUnit.EAU	PRUH	MedicalWard7	PRUH	7	2016	01
AcuteMedicalUnit.EAU	PRUH	MedicalWard7	PRUH	10	2016	02
AcuteMedicalUnit.EAU	PRUH	MedicalWard7	PRUH	3	2016	03
AcuteMedicalUnit.EAU	PRUH	MedicalWard7	PRUH	10	2016	04
AcuteMedicalUnit.EAU	PRUH	MedicalWard7	PRUH	15	2016	05
AcuteMedicalUnit.EAU	PRUH	MedicalWard7	PRUH	2	2016	06
AcuteMedicalUnit.EAU	PRUH	MedicalWard7	PRUH	2	2016	07
AcuteMedicalUnit.EAU	PRUH	MedicalWard7	PRUH	1	2016	08
AcuteMedicalUnit.EAU	PRUH	MedicalWard7	PRUH	4	2016	09
AcuteMedicalUnit.EAU	PRUH	MedicalWard7	PRUH	4	2016	10
AcuteMedicalUnit.EAU	PRUH	MedicalWard7	PRUH	3	2016	11
AcuteMedicalUnit.EAU	PRUH	MedicalWard7	PRUH	3	2016	12
AcuteMedicalUnit.EAU	PRUH	MedicalWard7	PRUH	5	2016	13
AcuteMedicalUnit.EAU	PRUH	MedicalWard7	PRUH	5	2016	14
AcuteMedicalUnit.EAU	PRUH	MedicalWard7	PRUH	4	2016	15
AcuteMedicalUnit.EAU	PRUH	MedicalWard7	PRUH	6	2016	16
AcuteMedicalUnit.EAU	PRUH	MedicalWard7	PRUH	3	2016	18
AcuteMedicalUnit.EAU	PRUH	MedicalWard7	PRUH	3	2016	19
AcuteMedicalUnit.EAU	PRUH	MedicalWard7	PRUH	4	2016	20
AcuteMedicalUnit.EAU	PRUH	MedicalWard7	PRUH	8	2016	21
AcuteMedicalUnit.EAU	PRUH	MedicalWard7	PRUH	4	2016	22
AcuteMedicalUnit.EAU	PRUH	MedicalWard7	PRUH	7	2016	23
AcuteMedicalUnit.EAU	PRUH	MedicalWard7	PRUH	3	2016	24
AcuteMedicalUnit.EAU	PRUH	MedicalWard7	PRUH	2	2016	25
AcuteMedicalUnit.EAU	PRUH	MedicalWard7	PRUH	2	2016	26
AcuteMedicalUnit.EAU	PRUH	MedicalWard8	PRUH	4	2014	48
AcuteMedicalUnit.EAU	PRUH	MedicalWard8	PRUH	3	2014	49
AcuteMedicalUnit.EAU	PRUH	MedicalWard8	PRUH	2	2014	50
AcuteMedicalUnit.EAU	PRUH	MedicalWard8	PRUH	5	2014	51
AcuteMedicalUnit.EAU	PRUH	MedicalWard8	PRUH	1	2014	52
AcuteMedicalUnit.EAU	PRUH	MedicalWard8	PRUH	1	2015	00
AcuteMedicalUnit.EAU	PRUH	MedicalWard8	PRUH	4	2015	01
AcuteMedicalUnit.EAU	PRUH	MedicalWard8	PRUH	1	2015	02
AcuteMedicalUnit.EAU	PRUH	MedicalWard8	PRUH	5	2015	03
AcuteMedicalUnit.EAU	PRUH	MedicalWard8	PRUH	7	2015	04
AcuteMedicalUnit.EAU	PRUH	MedicalWard8	PRUH	5	2015	05
AcuteMedicalUnit.EAU	PRUH	MedicalWard8	PRUH	4	2015	07
AcuteMedicalUnit.EAU	PRUH	MedicalWard8	PRUH	4	2015	08
AcuteMedicalUnit.EAU	PRUH	MedicalWard8	PRUH	4	2015	09
AcuteMedicalUnit.EAU	PRUH	MedicalWard8	PRUH	6	2015	10
AcuteMedicalUnit.EAU	PRUH	MedicalWard8	PRUH	8	2015	11
AcuteMedicalUnit.EAU	PRUH	MedicalWard8	PRUH	10	2015	12
AcuteMedicalUnit.EAU	PRUH	MedicalWard8	PRUH	3	2015	13
AcuteMedicalUnit.EAU	PRUH	MedicalWard8	PRUH	2	2015	14
AcuteMedicalUnit.EAU	PRUH	MedicalWard8	PRUH	2	2015	15
AcuteMedicalUnit.EAU	PRUH	MedicalWard8	PRUH	2	2015	16
AcuteMedicalUnit.EAU	PRUH	MedicalWard8	PRUH	3	2015	17
AcuteMedicalUnit.EAU	PRUH	MedicalWard8	PRUH	3	2015	18
AcuteMedicalUnit.EAU	PRUH	MedicalWard8	PRUH	4	2015	20
AcuteMedicalUnit.EAU	PRUH	MedicalWard8	PRUH	4	2015	21
AcuteMedicalUnit.EAU	PRUH	MedicalWard8	PRUH	3	2015	22
AcuteMedicalUnit.EAU	PRUH	MedicalWard8	PRUH	2	2015	23
AcuteMedicalUnit.EAU	PRUH	MedicalWard8	PRUH	3	2015	24
AcuteMedicalUnit.EAU	PRUH	MedicalWard8	PRUH	6	2015	25
AcuteMedicalUnit.EAU	PRUH	MedicalWard8	PRUH	2	2015	26
AcuteMedicalUnit.EAU	PRUH	MedicalWard8	PRUH	4	2015	27
AcuteMedicalUnit.EAU	PRUH	MedicalWard8	PRUH	2	2015	28
AcuteMedicalUnit.EAU	PRUH	MedicalWard8	PRUH	1	2015	29
AcuteMedicalUnit.EAU	PRUH	MedicalWard8	PRUH	4	2015	30
AcuteMedicalUnit.EAU	PRUH	MedicalWard8	PRUH	1	2015	31
AcuteMedicalUnit.EAU	PRUH	MedicalWard8	PRUH	2	2015	32
AcuteMedicalUnit.EAU	PRUH	MedicalWard8	PRUH	1	2015	33
AcuteMedicalUnit.EAU	PRUH	MedicalWard8	PRUH	5	2015	34
AcuteMedicalUnit.EAU	PRUH	MedicalWard8	PRUH	7	2015	35
AcuteMedicalUnit.EAU	PRUH	MedicalWard8	PRUH	5	2015	36
AcuteMedicalUnit.EAU	PRUH	MedicalWard8	PRUH	2	2015	37
AcuteMedicalUnit.EAU	PRUH	MedicalWard8	PRUH	3	2015	38
AcuteMedicalUnit.EAU	PRUH	MedicalWard8	PRUH	6	2015	39
AcuteMedicalUnit.EAU	PRUH	MedicalWard8	PRUH	4	2015	40
AcuteMedicalUnit.EAU	PRUH	MedicalWard8	PRUH	1	2015	41
AcuteMedicalUnit.EAU	PRUH	MedicalWard8	PRUH	3	2015	42
AcuteMedicalUnit.EAU	PRUH	MedicalWard8	PRUH	2	2015	43
AcuteMedicalUnit.EAU	PRUH	MedicalWard8	PRUH	4	2015	44
AcuteMedicalUnit.EAU	PRUH	MedicalWard8	PRUH	5	2015	45
AcuteMedicalUnit.EAU	PRUH	MedicalWard8	PRUH	3	2015	46
AcuteMedicalUnit.EAU	PRUH	MedicalWard8	PRUH	3	2015	47
AcuteMedicalUnit.EAU	PRUH	MedicalWard8	PRUH	5	2015	48
AcuteMedicalUnit.EAU	PRUH	MedicalWard8	PRUH	2	2015	49
AcuteMedicalUnit.EAU	PRUH	MedicalWard8	PRUH	5	2015	50
AcuteMedicalUnit.EAU	PRUH	MedicalWard8	PRUH	4	2015	52
AcuteMedicalUnit.EAU	PRUH	MedicalWard8	PRUH	2	2016	00
AcuteMedicalUnit.EAU	PRUH	MedicalWard8	PRUH	5	2016	01
AcuteMedicalUnit.EAU	PRUH	MedicalWard8	PRUH	3	2016	02
AcuteMedicalUnit.EAU	PRUH	MedicalWard8	PRUH	3	2016	03
AcuteMedicalUnit.EAU	PRUH	MedicalWard8	PRUH	3	2016	04
AcuteMedicalUnit.EAU	PRUH	MedicalWard8	PRUH	5	2016	05
AcuteMedicalUnit.EAU	PRUH	MedicalWard8	PRUH	2	2016	06
AcuteMedicalUnit.EAU	PRUH	MedicalWard8	PRUH	3	2016	07
AcuteMedicalUnit.EAU	PRUH	MedicalWard8	PRUH	9	2016	08
AcuteMedicalUnit.EAU	PRUH	MedicalWard8	PRUH	7	2016	09
AcuteMedicalUnit.EAU	PRUH	MedicalWard8	PRUH	5	2016	10
AcuteMedicalUnit.EAU	PRUH	MedicalWard8	PRUH	1	2016	11
AcuteMedicalUnit.EAU	PRUH	MedicalWard8	PRUH	6	2016	12
AcuteMedicalUnit.EAU	PRUH	MedicalWard8	PRUH	5	2016	13
AcuteMedicalUnit.EAU	PRUH	MedicalWard8	PRUH	7	2016	14
AcuteMedicalUnit.EAU	PRUH	MedicalWard8	PRUH	5	2016	15
AcuteMedicalUnit.EAU	PRUH	MedicalWard8	PRUH	2	2016	16
AcuteMedicalUnit.EAU	PRUH	MedicalWard8	PRUH	4	2016	17
AcuteMedicalUnit.EAU	PRUH	MedicalWard8	PRUH	1	2016	18
AcuteMedicalUnit.EAU	PRUH	MedicalWard8	PRUH	9	2016	19
AcuteMedicalUnit.EAU	PRUH	MedicalWard8	PRUH	9	2016	20
AcuteMedicalUnit.EAU	PRUH	MedicalWard8	PRUH	4	2016	21
AcuteMedicalUnit.EAU	PRUH	MedicalWard8	PRUH	8	2016	22
AcuteMedicalUnit.EAU	PRUH	MedicalWard8	PRUH	5	2016	23
AcuteMedicalUnit.EAU	PRUH	MedicalWard8	PRUH	3	2016	24
AcuteMedicalUnit.EAU	PRUH	MedicalWard8	PRUH	3	2016	25
AcuteMedicalUnit.EAU	PRUH	MedicalWard8	PRUH	1	2016	26
AcuteMedicalUnit.EAU	PRUH	MedicalWard9	PRUH	4	2014	48
AcuteMedicalUnit.EAU	PRUH	MedicalWard9	PRUH	5	2014	49
AcuteMedicalUnit.EAU	PRUH	MedicalWard9	PRUH	11	2014	50
AcuteMedicalUnit.EAU	PRUH	MedicalWard9	PRUH	3	2014	51
AcuteMedicalUnit.EAU	PRUH	MedicalWard9	PRUH	1	2014	52
AcuteMedicalUnit.EAU	PRUH	MedicalWard9	PRUH	3	2015	00
AcuteMedicalUnit.EAU	PRUH	MedicalWard9	PRUH	2	2015	01
AcuteMedicalUnit.EAU	PRUH	MedicalWard9	PRUH	3	2015	02
AcuteMedicalUnit.EAU	PRUH	MedicalWard9	PRUH	5	2015	03
AcuteMedicalUnit.EAU	PRUH	MedicalWard9	PRUH	4	2015	04
AcuteMedicalUnit.EAU	PRUH	MedicalWard9	PRUH	5	2015	05
AcuteMedicalUnit.EAU	PRUH	MedicalWard9	PRUH	3	2015	06
AcuteMedicalUnit.EAU	PRUH	MedicalWard9	PRUH	4	2015	07
AcuteMedicalUnit.EAU	PRUH	MedicalWard9	PRUH	6	2015	08
AcuteMedicalUnit.EAU	PRUH	MedicalWard9	PRUH	5	2015	09
AcuteMedicalUnit.EAU	PRUH	MedicalWard9	PRUH	4	2015	10
AcuteMedicalUnit.EAU	PRUH	MedicalWard9	PRUH	1	2015	11
AcuteMedicalUnit.EAU	PRUH	MedicalWard9	PRUH	5	2015	12
AcuteMedicalUnit.EAU	PRUH	MedicalWard9	PRUH	2	2015	13
AcuteMedicalUnit.EAU	PRUH	MedicalWard9	PRUH	2	2015	14
AcuteMedicalUnit.EAU	PRUH	MedicalWard9	PRUH	1	2015	15
AcuteMedicalUnit.EAU	PRUH	MedicalWard9	PRUH	1	2015	16
AcuteMedicalUnit.EAU	PRUH	MedicalWard9	PRUH	7	2015	17
AcuteMedicalUnit.EAU	PRUH	MedicalWard9	PRUH	5	2015	18
AcuteMedicalUnit.EAU	PRUH	MedicalWard9	PRUH	3	2015	19
AcuteMedicalUnit.EAU	PRUH	MedicalWard9	PRUH	4	2015	20
AcuteMedicalUnit.EAU	PRUH	MedicalWard9	PRUH	4	2015	21
AcuteMedicalUnit.EAU	PRUH	MedicalWard9	PRUH	2	2015	22
AcuteMedicalUnit.EAU	PRUH	MedicalWard9	PRUH	2	2015	23
AcuteMedicalUnit.EAU	PRUH	MedicalWard9	PRUH	1	2015	24
AcuteMedicalUnit.EAU	PRUH	MedicalWard9	PRUH	6	2015	25
AcuteMedicalUnit.EAU	PRUH	MedicalWard9	PRUH	6	2015	26
AcuteMedicalUnit.EAU	PRUH	MedicalWard9	PRUH	10	2015	27
AcuteMedicalUnit.EAU	PRUH	MedicalWard9	PRUH	7	2015	28
AcuteMedicalUnit.EAU	PRUH	MedicalWard9	PRUH	2	2015	29
AcuteMedicalUnit.EAU	PRUH	MedicalWard9	PRUH	7	2015	30
AcuteMedicalUnit.EAU	PRUH	MedicalWard9	PRUH	10	2015	31
AcuteMedicalUnit.EAU	PRUH	MedicalWard9	PRUH	7	2015	32
AcuteMedicalUnit.EAU	PRUH	MedicalWard9	PRUH	7	2015	33
AcuteMedicalUnit.EAU	PRUH	MedicalWard9	PRUH	7	2015	34
AcuteMedicalUnit.EAU	PRUH	MedicalWard9	PRUH	8	2015	35
AcuteMedicalUnit.EAU	PRUH	MedicalWard9	PRUH	9	2015	36
AcuteMedicalUnit.EAU	PRUH	MedicalWard9	PRUH	7	2015	37
AcuteMedicalUnit.EAU	PRUH	MedicalWard9	PRUH	7	2015	38
AcuteMedicalUnit.EAU	PRUH	MedicalWard9	PRUH	2	2015	39
AcuteMedicalUnit.EAU	PRUH	MedicalWard9	PRUH	4	2015	40
AcuteMedicalUnit.EAU	PRUH	MedicalWard9	PRUH	4	2015	41
AcuteMedicalUnit.EAU	PRUH	MedicalWard9	PRUH	5	2015	42
AcuteMedicalUnit.EAU	PRUH	MedicalWard9	PRUH	4	2015	43
AcuteMedicalUnit.EAU	PRUH	MedicalWard9	PRUH	8	2015	44
AcuteMedicalUnit.EAU	PRUH	MedicalWard9	PRUH	8	2015	45
AcuteMedicalUnit.EAU	PRUH	MedicalWard9	PRUH	44	2015	46
AcuteMedicalUnit.EAU	PRUH	MedicalWard9	PRUH	36	2015	47
AcuteMedicalUnit.EAU	PRUH	MedicalWard9	PRUH	18	2015	48
AcuteMedicalUnit.EAU	PRUH	MedicalWard9	PRUH	24	2015	49
AcuteMedicalUnit.EAU	PRUH	MedicalWard9	PRUH	12	2015	50
AcuteMedicalUnit.EAU	PRUH	MedicalWard9	PRUH	15	2015	51
AcuteMedicalUnit.EAU	PRUH	MedicalWard9	PRUH	4	2015	52
AcuteMedicalUnit.EAU	PRUH	MedicalWard9	PRUH	8	2016	00
AcuteMedicalUnit.EAU	PRUH	MedicalWard9	PRUH	9	2016	01
AcuteMedicalUnit.EAU	PRUH	MedicalWard9	PRUH	8	2016	02
AcuteMedicalUnit.EAU	PRUH	MedicalWard9	PRUH	16	2016	03
AcuteMedicalUnit.EAU	PRUH	MedicalWard9	PRUH	10	2016	04
AcuteMedicalUnit.EAU	PRUH	MedicalWard9	PRUH	11	2016	05
AcuteMedicalUnit.EAU	PRUH	MedicalWard9	PRUH	10	2016	06
AcuteMedicalUnit.EAU	PRUH	MedicalWard9	PRUH	10	2016	07
AcuteMedicalUnit.EAU	PRUH	MedicalWard9	PRUH	10	2016	08
AcuteMedicalUnit.EAU	PRUH	MedicalWard9	PRUH	8	2016	09
AcuteMedicalUnit.EAU	PRUH	MedicalWard9	PRUH	9	2016	10
AcuteMedicalUnit.EAU	PRUH	MedicalWard9	PRUH	7	2016	11
AcuteMedicalUnit.EAU	PRUH	MedicalWard9	PRUH	6	2016	12
AcuteMedicalUnit.EAU	PRUH	MedicalWard9	PRUH	7	2016	13
AcuteMedicalUnit.EAU	PRUH	MedicalWard9	PRUH	5	2016	14
AcuteMedicalUnit.EAU	PRUH	MedicalWard9	PRUH	2	2016	15
AcuteMedicalUnit.EAU	PRUH	MedicalWard9	PRUH	8	2016	16
AcuteMedicalUnit.EAU	PRUH	MedicalWard9	PRUH	8	2016	17
AcuteMedicalUnit.EAU	PRUH	MedicalWard9	PRUH	6	2016	18
AcuteMedicalUnit.EAU	PRUH	MedicalWard9	PRUH	2	2016	19
AcuteMedicalUnit.EAU	PRUH	MedicalWard9	PRUH	9	2016	20
AcuteMedicalUnit.EAU	PRUH	MedicalWard9	PRUH	9	2016	21
AcuteMedicalUnit.EAU	PRUH	MedicalWard9	PRUH	10	2016	22
AcuteMedicalUnit.EAU	PRUH	MedicalWard9	PRUH	3	2016	23
AcuteMedicalUnit.EAU	PRUH	MedicalWard9	PRUH	5	2016	24
AcuteMedicalUnit.EAU	PRUH	MedicalWard9	PRUH	8	2016	25
AcuteMedicalUnit.EAU	PRUH	MedicalWard9	PRUH	1	2016	26
AcuteMedicalUnit.EAU	PRUH	Ontario.ORP.	Orpington	1	2016	24
AcuteMedicalUnit.EAU	PRUH	PlannedInvestigationUnit	PRUH	1	2014	51
AcuteMedicalUnit.EAU	PRUH	PlannedInvestigationUnit	PRUH	1	2014	52
AcuteMedicalUnit.EAU	PRUH	PlannedInvestigationUnit	PRUH	1	2015	00
AcuteMedicalUnit.EAU	PRUH	PlannedInvestigationUnit	PRUH	2	2015	01
AcuteMedicalUnit.EAU	PRUH	PlannedInvestigationUnit	PRUH	1	2015	02
AcuteMedicalUnit.EAU	PRUH	PlannedInvestigationUnit	PRUH	2	2015	03
AcuteMedicalUnit.EAU	PRUH	PlannedInvestigationUnit	PRUH	7	2015	04
AcuteMedicalUnit.EAU	PRUH	PlannedInvestigationUnit	PRUH	1	2015	05
AcuteMedicalUnit.EAU	PRUH	PlannedInvestigationUnit	PRUH	2	2015	07
AcuteMedicalUnit.EAU	PRUH	PlannedInvestigationUnit	PRUH	1	2015	08
AcuteMedicalUnit.EAU	PRUH	PlannedInvestigationUnit	PRUH	2	2015	09
AcuteMedicalUnit.EAU	PRUH	PlannedInvestigationUnit	PRUH	1	2015	12
AcuteMedicalUnit.EAU	PRUH	PlannedInvestigationUnit	PRUH	5	2015	13
AcuteMedicalUnit.EAU	PRUH	PlannedInvestigationUnit	PRUH	3	2015	14
AcuteMedicalUnit.EAU	PRUH	PlannedInvestigationUnit	PRUH	1	2015	20
AcuteMedicalUnit.EAU	PRUH	PlannedInvestigationUnit	PRUH	1	2016	03
AcuteMedicalUnit.EAU	PRUH	PlannedInvestigationUnit	PRUH	1	2016	04
AcuteMedicalUnit.EAU	PRUH	PlannedInvestigationUnit	PRUH	2	2016	06
AcuteMedicalUnit.EAU	PRUH	PlannedInvestigationUnit	PRUH	1	2016	09
AcuteMedicalUnit.EAU	PRUH	PlannedInvestigationUnit	PRUH	1	2016	11
AcuteMedicalUnit.EAU	PRUH	PlannedInvestigationUnit	PRUH	1	2016	12
AcuteMedicalUnit.EAU	PRUH	PlannedInvestigationUnit	PRUH	2	2016	14
AcuteMedicalUnit.EAU	PRUH	PlannedInvestigationUnit	PRUH	3	2016	15
AcuteMedicalUnit.EAU	PRUH	PlannedInvestigationUnit	PRUH	2	2016	16
AcuteMedicalUnit.EAU	PRUH	PlannedInvestigationUnit	PRUH	1	2016	17
AcuteMedicalUnit.EAU	PRUH	PlannedInvestigationUnit	PRUH	1	2016	18
AcuteMedicalUnit.EAU	PRUH	PlannedInvestigationUnit	PRUH	3	2016	19
AcuteMedicalUnit.EAU	PRUH	PlannedInvestigationUnit	PRUH	1	2016	20
AcuteMedicalUnit.EAU	PRUH	RDLawrence	DH	1	2015	37
AcuteMedicalUnit.EAU	PRUH	RecoveryWard1	PRUH	1	2015	03
AcuteMedicalUnit.EAU	PRUH	RecoveryWard1	PRUH	1	2015	05
AcuteMedicalUnit.EAU	PRUH	RecoveryWard1	PRUH	1	2015	10
AcuteMedicalUnit.EAU	PRUH	RecoveryWard1	PRUH	1	2015	13
AcuteMedicalUnit.EAU	PRUH	RecoveryWard1	PRUH	1	2015	33
AcuteMedicalUnit.EAU	PRUH	SamOram	DH	1	2015	04
AcuteMedicalUnit.EAU	PRUH	SamOram	DH	1	2015	12
AcuteMedicalUnit.EAU	PRUH	SamOram	DH	1	2015	14
AcuteMedicalUnit.EAU	PRUH	SamOram	DH	1	2016	02
AcuteMedicalUnit.EAU	PRUH	SamOram	DH	1	2016	16
AcuteMedicalUnit.EAU	PRUH	StrokeUnit.PRUH.	PRUH	1	2015	06
AcuteMedicalUnit.EAU	PRUH	StrokeUnit.PRUH.	PRUH	1	2016	19
AcuteMedicalUnit.EAU	PRUH	SurgicalWard1.Darwin1.	PRUH	3	2014	48
AcuteMedicalUnit.EAU	PRUH	SurgicalWard1.Darwin1.	PRUH	2	2014	49
AcuteMedicalUnit.EAU	PRUH	SurgicalWard1.Darwin1.	PRUH	4	2014	50
AcuteMedicalUnit.EAU	PRUH	SurgicalWard1.Darwin1.	PRUH	2	2014	51
AcuteMedicalUnit.EAU	PRUH	SurgicalWard1.Darwin1.	PRUH	1	2015	00
AcuteMedicalUnit.EAU	PRUH	SurgicalWard1.Darwin1.	PRUH	2	2015	01
AcuteMedicalUnit.EAU	PRUH	SurgicalWard1.Darwin1.	PRUH	3	2015	02
AcuteMedicalUnit.EAU	PRUH	SurgicalWard1.Darwin1.	PRUH	2	2015	03
AcuteMedicalUnit.EAU	PRUH	SurgicalWard1.Darwin1.	PRUH	4	2015	04
AcuteMedicalUnit.EAU	PRUH	SurgicalWard1.Darwin1.	PRUH	1	2015	05
AcuteMedicalUnit.EAU	PRUH	SurgicalWard1.Darwin1.	PRUH	2	2015	06
AcuteMedicalUnit.EAU	PRUH	SurgicalWard1.Darwin1.	PRUH	2	2015	07
AcuteMedicalUnit.EAU	PRUH	SurgicalWard1.Darwin1.	PRUH	1	2015	08
AcuteMedicalUnit.EAU	PRUH	SurgicalWard1.Darwin1.	PRUH	1	2015	09
AcuteMedicalUnit.EAU	PRUH	SurgicalWard1.Darwin1.	PRUH	3	2015	10
AcuteMedicalUnit.EAU	PRUH	SurgicalWard1.Darwin1.	PRUH	3	2015	11
AcuteMedicalUnit.EAU	PRUH	SurgicalWard1.Darwin1.	PRUH	5	2015	12
AcuteMedicalUnit.EAU	PRUH	SurgicalWard1.Darwin1.	PRUH	1	2015	13
AcuteMedicalUnit.EAU	PRUH	SurgicalWard1.Darwin1.	PRUH	3	2015	14
AcuteMedicalUnit.EAU	PRUH	SurgicalWard1.Darwin1.	PRUH	1	2015	15
AcuteMedicalUnit.EAU	PRUH	SurgicalWard1.Darwin1.	PRUH	4	2015	16
AcuteMedicalUnit.EAU	PRUH	SurgicalWard1.Darwin1.	PRUH	6	2015	17
AcuteMedicalUnit.EAU	PRUH	SurgicalWard1.Darwin1.	PRUH	4	2015	18
AcuteMedicalUnit.EAU	PRUH	SurgicalWard1.Darwin1.	PRUH	2	2015	19
AcuteMedicalUnit.EAU	PRUH	SurgicalWard1.Darwin1.	PRUH	3	2015	20
AcuteMedicalUnit.EAU	PRUH	SurgicalWard1.Darwin1.	PRUH	3	2015	21
AcuteMedicalUnit.EAU	PRUH	SurgicalWard1.Darwin1.	PRUH	1	2015	22
AcuteMedicalUnit.EAU	PRUH	SurgicalWard1.Darwin1.	PRUH	3	2015	23
AcuteMedicalUnit.EAU	PRUH	SurgicalWard1.Darwin1.	PRUH	4	2015	24
AcuteMedicalUnit.EAU	PRUH	SurgicalWard1.Darwin1.	PRUH	5	2015	26
AcuteMedicalUnit.EAU	PRUH	SurgicalWard1.Darwin1.	PRUH	4	2015	27
AcuteMedicalUnit.EAU	PRUH	SurgicalWard1.Darwin1.	PRUH	2	2015	28
AcuteMedicalUnit.EAU	PRUH	SurgicalWard1.Darwin1.	PRUH	1	2015	29
AcuteMedicalUnit.EAU	PRUH	SurgicalWard1.Darwin1.	PRUH	2	2015	30
AcuteMedicalUnit.EAU	PRUH	SurgicalWard1.Darwin1.	PRUH	5	2015	31
AcuteMedicalUnit.EAU	PRUH	SurgicalWard1.Darwin1.	PRUH	2	2015	32
AcuteMedicalUnit.EAU	PRUH	SurgicalWard1.Darwin1.	PRUH	2	2015	33
AcuteMedicalUnit.EAU	PRUH	SurgicalWard1.Darwin1.	PRUH	3	2015	34
AcuteMedicalUnit.EAU	PRUH	SurgicalWard1.Darwin1.	PRUH	6	2015	35
AcuteMedicalUnit.EAU	PRUH	SurgicalWard1.Darwin1.	PRUH	4	2015	36
AcuteMedicalUnit.EAU	PRUH	SurgicalWard1.Darwin1.	PRUH	2	2015	37
AcuteMedicalUnit.EAU	PRUH	SurgicalWard1.Darwin1.	PRUH	3	2015	38
AcuteMedicalUnit.EAU	PRUH	SurgicalWard1.Darwin1.	PRUH	4	2015	39
AcuteMedicalUnit.EAU	PRUH	SurgicalWard1.Darwin1.	PRUH	4	2015	41
AcuteMedicalUnit.EAU	PRUH	SurgicalWard1.Darwin1.	PRUH	2	2015	42
AcuteMedicalUnit.EAU	PRUH	SurgicalWard1.Darwin1.	PRUH	2	2015	43
AcuteMedicalUnit.EAU	PRUH	SurgicalWard1.Darwin1.	PRUH	8	2015	44
AcuteMedicalUnit.EAU	PRUH	SurgicalWard1.Darwin1.	PRUH	3	2015	45
AcuteMedicalUnit.EAU	PRUH	SurgicalWard1.Darwin1.	PRUH	3	2015	46
AcuteMedicalUnit.EAU	PRUH	SurgicalWard1.Darwin1.	PRUH	2	2015	47
AcuteMedicalUnit.EAU	PRUH	SurgicalWard1.Darwin1.	PRUH	4	2015	48
AcuteMedicalUnit.EAU	PRUH	SurgicalWard1.Darwin1.	PRUH	2	2015	49
AcuteMedicalUnit.EAU	PRUH	SurgicalWard1.Darwin1.	PRUH	5	2015	50
AcuteMedicalUnit.EAU	PRUH	SurgicalWard1.Darwin1.	PRUH	7	2015	51
AcuteMedicalUnit.EAU	PRUH	SurgicalWard1.Darwin1.	PRUH	3	2015	52
AcuteMedicalUnit.EAU	PRUH	SurgicalWard1.Darwin1.	PRUH	1	2016	01
AcuteMedicalUnit.EAU	PRUH	SurgicalWard1.Darwin1.	PRUH	3	2016	02
AcuteMedicalUnit.EAU	PRUH	SurgicalWard1.Darwin1.	PRUH	1	2016	03
AcuteMedicalUnit.EAU	PRUH	SurgicalWard1.Darwin1.	PRUH	6	2016	05
AcuteMedicalUnit.EAU	PRUH	SurgicalWard1.Darwin1.	PRUH	4	2016	06
AcuteMedicalUnit.EAU	PRUH	SurgicalWard1.Darwin1.	PRUH	3	2016	08
AcuteMedicalUnit.EAU	PRUH	SurgicalWard1.Darwin1.	PRUH	1	2016	09
AcuteMedicalUnit.EAU	PRUH	SurgicalWard1.Darwin1.	PRUH	2	2016	10
AcuteMedicalUnit.EAU	PRUH	SurgicalWard1.Darwin1.	PRUH	2	2016	11
AcuteMedicalUnit.EAU	PRUH	SurgicalWard1.Darwin1.	PRUH	4	2016	12
AcuteMedicalUnit.EAU	PRUH	SurgicalWard1.Darwin1.	PRUH	1	2016	13
AcuteMedicalUnit.EAU	PRUH	SurgicalWard1.Darwin1.	PRUH	4	2016	14
AcuteMedicalUnit.EAU	PRUH	SurgicalWard1.Darwin1.	PRUH	3	2016	15
AcuteMedicalUnit.EAU	PRUH	SurgicalWard1.Darwin1.	PRUH	2	2016	16
AcuteMedicalUnit.EAU	PRUH	SurgicalWard1.Darwin1.	PRUH	2	2016	17
AcuteMedicalUnit.EAU	PRUH	SurgicalWard1.Darwin1.	PRUH	3	2016	18
AcuteMedicalUnit.EAU	PRUH	SurgicalWard1.Darwin1.	PRUH	2	2016	19
AcuteMedicalUnit.EAU	PRUH	SurgicalWard1.Darwin1.	PRUH	3	2016	20
AcuteMedicalUnit.EAU	PRUH	SurgicalWard1.Darwin1.	PRUH	3	2016	22
AcuteMedicalUnit.EAU	PRUH	SurgicalWard1.Darwin1.	PRUH	2	2016	23
AcuteMedicalUnit.EAU	PRUH	SurgicalWard1.Darwin1.	PRUH	1	2016	24
AcuteMedicalUnit.EAU	PRUH	SurgicalWard1.Darwin1.	PRUH	3	2016	25
AcuteMedicalUnit.EAU	PRUH	SurgicalWard1.Darwin1.	PRUH	2	2016	26
AcuteMedicalUnit.EAU	PRUH	SurgicalWard2.Darwin2.	PRUH	2	2014	48
AcuteMedicalUnit.EAU	PRUH	SurgicalWard2.Darwin2.	PRUH	3	2014	49
AcuteMedicalUnit.EAU	PRUH	SurgicalWard2.Darwin2.	PRUH	1	2014	50
AcuteMedicalUnit.EAU	PRUH	SurgicalWard2.Darwin2.	PRUH	4	2014	51
AcuteMedicalUnit.EAU	PRUH	SurgicalWard2.Darwin2.	PRUH	2	2015	00
AcuteMedicalUnit.EAU	PRUH	SurgicalWard2.Darwin2.	PRUH	2	2015	01
AcuteMedicalUnit.EAU	PRUH	SurgicalWard2.Darwin2.	PRUH	4	2015	02
AcuteMedicalUnit.EAU	PRUH	SurgicalWard2.Darwin2.	PRUH	3	2015	03
AcuteMedicalUnit.EAU	PRUH	SurgicalWard2.Darwin2.	PRUH	1	2015	05
AcuteMedicalUnit.EAU	PRUH	SurgicalWard2.Darwin2.	PRUH	4	2015	06
AcuteMedicalUnit.EAU	PRUH	SurgicalWard2.Darwin2.	PRUH	3	2015	07
AcuteMedicalUnit.EAU	PRUH	SurgicalWard2.Darwin2.	PRUH	5	2015	08
AcuteMedicalUnit.EAU	PRUH	SurgicalWard2.Darwin2.	PRUH	3	2015	09
AcuteMedicalUnit.EAU	PRUH	SurgicalWard2.Darwin2.	PRUH	1	2015	10
AcuteMedicalUnit.EAU	PRUH	SurgicalWard2.Darwin2.	PRUH	2	2015	11
AcuteMedicalUnit.EAU	PRUH	SurgicalWard2.Darwin2.	PRUH	4	2015	12
AcuteMedicalUnit.EAU	PRUH	SurgicalWard2.Darwin2.	PRUH	1	2015	13
AcuteMedicalUnit.EAU	PRUH	SurgicalWard2.Darwin2.	PRUH	4	2015	14
AcuteMedicalUnit.EAU	PRUH	SurgicalWard2.Darwin2.	PRUH	4	2015	16
AcuteMedicalUnit.EAU	PRUH	SurgicalWard2.Darwin2.	PRUH	2	2015	18
AcuteMedicalUnit.EAU	PRUH	SurgicalWard2.Darwin2.	PRUH	1	2015	19
AcuteMedicalUnit.EAU	PRUH	SurgicalWard2.Darwin2.	PRUH	6	2015	20
AcuteMedicalUnit.EAU	PRUH	SurgicalWard2.Darwin2.	PRUH	1	2015	22
AcuteMedicalUnit.EAU	PRUH	SurgicalWard2.Darwin2.	PRUH	1	2015	23
AcuteMedicalUnit.EAU	PRUH	SurgicalWard2.Darwin2.	PRUH	3	2015	24
AcuteMedicalUnit.EAU	PRUH	SurgicalWard2.Darwin2.	PRUH	2	2015	25
AcuteMedicalUnit.EAU	PRUH	SurgicalWard2.Darwin2.	PRUH	4	2015	26
AcuteMedicalUnit.EAU	PRUH	SurgicalWard2.Darwin2.	PRUH	4	2015	27
AcuteMedicalUnit.EAU	PRUH	SurgicalWard2.Darwin2.	PRUH	4	2015	28
AcuteMedicalUnit.EAU	PRUH	SurgicalWard2.Darwin2.	PRUH	2	2015	29
AcuteMedicalUnit.EAU	PRUH	SurgicalWard2.Darwin2.	PRUH	4	2015	30
AcuteMedicalUnit.EAU	PRUH	SurgicalWard2.Darwin2.	PRUH	3	2015	32
AcuteMedicalUnit.EAU	PRUH	SurgicalWard2.Darwin2.	PRUH	2	2015	33
AcuteMedicalUnit.EAU	PRUH	SurgicalWard2.Darwin2.	PRUH	2	2015	34
AcuteMedicalUnit.EAU	PRUH	SurgicalWard2.Darwin2.	PRUH	3	2015	35
AcuteMedicalUnit.EAU	PRUH	SurgicalWard2.Darwin2.	PRUH	3	2015	36
AcuteMedicalUnit.EAU	PRUH	SurgicalWard2.Darwin2.	PRUH	1	2015	37
AcuteMedicalUnit.EAU	PRUH	SurgicalWard2.Darwin2.	PRUH	3	2015	39
AcuteMedicalUnit.EAU	PRUH	SurgicalWard2.Darwin2.	PRUH	5	2015	40
AcuteMedicalUnit.EAU	PRUH	SurgicalWard2.Darwin2.	PRUH	1	2015	41
AcuteMedicalUnit.EAU	PRUH	SurgicalWard2.Darwin2.	PRUH	3	2015	42
AcuteMedicalUnit.EAU	PRUH	SurgicalWard2.Darwin2.	PRUH	2	2015	43
AcuteMedicalUnit.EAU	PRUH	SurgicalWard2.Darwin2.	PRUH	4	2015	44
AcuteMedicalUnit.EAU	PRUH	SurgicalWard2.Darwin2.	PRUH	3	2015	45
AcuteMedicalUnit.EAU	PRUH	SurgicalWard2.Darwin2.	PRUH	2	2015	46
AcuteMedicalUnit.EAU	PRUH	SurgicalWard2.Darwin2.	PRUH	1	2015	47
AcuteMedicalUnit.EAU	PRUH	SurgicalWard2.Darwin2.	PRUH	4	2015	48
AcuteMedicalUnit.EAU	PRUH	SurgicalWard2.Darwin2.	PRUH	3	2015	49
AcuteMedicalUnit.EAU	PRUH	SurgicalWard2.Darwin2.	PRUH	4	2015	50
AcuteMedicalUnit.EAU	PRUH	SurgicalWard2.Darwin2.	PRUH	2	2015	51
AcuteMedicalUnit.EAU	PRUH	SurgicalWard2.Darwin2.	PRUH	1	2016	00
AcuteMedicalUnit.EAU	PRUH	SurgicalWard2.Darwin2.	PRUH	3	2016	01
AcuteMedicalUnit.EAU	PRUH	SurgicalWard2.Darwin2.	PRUH	3	2016	02
AcuteMedicalUnit.EAU	PRUH	SurgicalWard2.Darwin2.	PRUH	2	2016	03
AcuteMedicalUnit.EAU	PRUH	SurgicalWard2.Darwin2.	PRUH	4	2016	04
AcuteMedicalUnit.EAU	PRUH	SurgicalWard2.Darwin2.	PRUH	3	2016	05
AcuteMedicalUnit.EAU	PRUH	SurgicalWard2.Darwin2.	PRUH	2	2016	06
AcuteMedicalUnit.EAU	PRUH	SurgicalWard2.Darwin2.	PRUH	2	2016	07
AcuteMedicalUnit.EAU	PRUH	SurgicalWard2.Darwin2.	PRUH	3	2016	08
AcuteMedicalUnit.EAU	PRUH	SurgicalWard2.Darwin2.	PRUH	3	2016	09
AcuteMedicalUnit.EAU	PRUH	SurgicalWard2.Darwin2.	PRUH	3	2016	10
AcuteMedicalUnit.EAU	PRUH	SurgicalWard2.Darwin2.	PRUH	2	2016	11
AcuteMedicalUnit.EAU	PRUH	SurgicalWard2.Darwin2.	PRUH	1	2016	12
AcuteMedicalUnit.EAU	PRUH	SurgicalWard2.Darwin2.	PRUH	1	2016	13
AcuteMedicalUnit.EAU	PRUH	SurgicalWard2.Darwin2.	PRUH	2	2016	14
AcuteMedicalUnit.EAU	PRUH	SurgicalWard2.Darwin2.	PRUH	2	2016	15
AcuteMedicalUnit.EAU	PRUH	SurgicalWard2.Darwin2.	PRUH	1	2016	16
AcuteMedicalUnit.EAU	PRUH	SurgicalWard2.Darwin2.	PRUH	1	2016	18
AcuteMedicalUnit.EAU	PRUH	SurgicalWard2.Darwin2.	PRUH	2	2016	19
AcuteMedicalUnit.EAU	PRUH	SurgicalWard2.Darwin2.	PRUH	1	2016	21
AcuteMedicalUnit.EAU	PRUH	SurgicalWard2.Darwin2.	PRUH	4	2016	22
AcuteMedicalUnit.EAU	PRUH	SurgicalWard2.Darwin2.	PRUH	3	2016	23
AcuteMedicalUnit.EAU	PRUH	SurgicalWard2.Darwin2.	PRUH	3	2016	24
AcuteMedicalUnit.EAU	PRUH	SurgicalWard2.Darwin2.	PRUH	3	2016	25
AcuteMedicalUnit.EAU	PRUH	SurgicalWard2.Darwin2.	PRUH	3	2016	26
AcuteMedicalUnit.EAU	PRUH	SurgicalWard3.SAU.	PRUH	1	2014	48
AcuteMedicalUnit.EAU	PRUH	SurgicalWard3.SAU.	PRUH	1	2014	52
AcuteMedicalUnit.EAU	PRUH	SurgicalWard3.SAU.	PRUH	3	2015	03
AcuteMedicalUnit.EAU	PRUH	SurgicalWard3.SAU.	PRUH	1	2015	04
AcuteMedicalUnit.EAU	PRUH	SurgicalWard3.SAU.	PRUH	1	2015	07
AcuteMedicalUnit.EAU	PRUH	SurgicalWard3.SAU.	PRUH	3	2015	08
AcuteMedicalUnit.EAU	PRUH	SurgicalWard3.SAU.	PRUH	1	2015	09
AcuteMedicalUnit.EAU	PRUH	SurgicalWard3.SAU.	PRUH	3	2015	10
AcuteMedicalUnit.EAU	PRUH	SurgicalWard3.SAU.	PRUH	6	2015	14
AcuteMedicalUnit.EAU	PRUH	SurgicalWard3.SAU.	PRUH	1	2015	15
AcuteMedicalUnit.EAU	PRUH	SurgicalWard3.SAU.	PRUH	3	2015	16
AcuteMedicalUnit.EAU	PRUH	SurgicalWard3.SAU.	PRUH	2	2015	17
AcuteMedicalUnit.EAU	PRUH	SurgicalWard3.SAU.	PRUH	1	2015	19
AcuteMedicalUnit.EAU	PRUH	SurgicalWard3.SAU.	PRUH	1	2015	20
AcuteMedicalUnit.EAU	PRUH	SurgicalWard3.SAU.	PRUH	1	2015	21
AcuteMedicalUnit.EAU	PRUH	SurgicalWard3.SAU.	PRUH	1	2015	24
AcuteMedicalUnit.EAU	PRUH	SurgicalWard3.SAU.	PRUH	2	2015	25
AcuteMedicalUnit.EAU	PRUH	SurgicalWard3.SAU.	PRUH	1	2015	26
AcuteMedicalUnit.EAU	PRUH	SurgicalWard3.SAU.	PRUH	2	2015	33
AcuteMedicalUnit.EAU	PRUH	SurgicalWard3.SAU.	PRUH	1	2015	35
AcuteMedicalUnit.EAU	PRUH	SurgicalWard3.SAU.	PRUH	2	2015	37
AcuteMedicalUnit.EAU	PRUH	SurgicalWard3.SAU.	PRUH	2	2015	38
AcuteMedicalUnit.EAU	PRUH	SurgicalWard3.SAU.	PRUH	2	2015	39
AcuteMedicalUnit.EAU	PRUH	SurgicalWard3.SAU.	PRUH	2	2015	43
AcuteMedicalUnit.EAU	PRUH	SurgicalWard3.SAU.	PRUH	1	2015	44
AcuteMedicalUnit.EAU	PRUH	SurgicalWard3.SAU.	PRUH	4	2015	45
AcuteMedicalUnit.EAU	PRUH	SurgicalWard3.SAU.	PRUH	1	2015	46
AcuteMedicalUnit.EAU	PRUH	SurgicalWard3.SAU.	PRUH	5	2015	47
AcuteMedicalUnit.EAU	PRUH	SurgicalWard3.SAU.	PRUH	3	2015	48
AcuteMedicalUnit.EAU	PRUH	SurgicalWard3.SAU.	PRUH	1	2015	49
AcuteMedicalUnit.EAU	PRUH	SurgicalWard3.SAU.	PRUH	2	2015	50
AcuteMedicalUnit.EAU	PRUH	SurgicalWard3.SAU.	PRUH	1	2015	52
AcuteMedicalUnit.EAU	PRUH	SurgicalWard3.SAU.	PRUH	8	2016	01
AcuteMedicalUnit.EAU	PRUH	SurgicalWard3.SAU.	PRUH	6	2016	02
AcuteMedicalUnit.EAU	PRUH	SurgicalWard3.SAU.	PRUH	2	2016	03
AcuteMedicalUnit.EAU	PRUH	SurgicalWard3.SAU.	PRUH	4	2016	04
AcuteMedicalUnit.EAU	PRUH	SurgicalWard3.SAU.	PRUH	1	2016	05
AcuteMedicalUnit.EAU	PRUH	SurgicalWard3.SAU.	PRUH	1	2016	06
AcuteMedicalUnit.EAU	PRUH	SurgicalWard3.SAU.	PRUH	8	2016	07
AcuteMedicalUnit.EAU	PRUH	SurgicalWard3.SAU.	PRUH	1	2016	09
AcuteMedicalUnit.EAU	PRUH	SurgicalWard3.SAU.	PRUH	6	2016	12
AcuteMedicalUnit.EAU	PRUH	SurgicalWard3.SAU.	PRUH	3	2016	13
AcuteMedicalUnit.EAU	PRUH	SurgicalWard3.SAU.	PRUH	4	2016	14
AcuteMedicalUnit.EAU	PRUH	SurgicalWard3.SAU.	PRUH	6	2016	15
AcuteMedicalUnit.EAU	PRUH	SurgicalWard3.SAU.	PRUH	3	2016	16
AcuteMedicalUnit.EAU	PRUH	SurgicalWard3.SAU.	PRUH	3	2016	18
AcuteMedicalUnit.EAU	PRUH	SurgicalWard3.SAU.	PRUH	2	2016	19
AcuteMedicalUnit.EAU	PRUH	SurgicalWard3.SAU.	PRUH	1	2016	21
AcuteMedicalUnit.EAU	PRUH	SurgicalWard3.SAU.	PRUH	1	2016	22
AcuteMedicalUnit.EAU	PRUH	SurgicalWard3.SAU.	PRUH	1	2016	23
AcuteMedicalUnit.EAU	PRUH	SurgicalWard3.SAU.	PRUH	2	2016	24
AcuteMedicalUnit.EAU	PRUH	SurgicalWard3.SAU.	PRUH	1	2016	25
AcuteMedicalUnit.EAU	PRUH	SurgicalWard4	PRUH	1	2014	48
AcuteMedicalUnit.EAU	PRUH	SurgicalWard4	PRUH	1	2014	49
AcuteMedicalUnit.EAU	PRUH	SurgicalWard4	PRUH	1	2014	51
AcuteMedicalUnit.EAU	PRUH	SurgicalWard4	PRUH	1	2014	52
AcuteMedicalUnit.EAU	PRUH	SurgicalWard4	PRUH	1	2015	01
AcuteMedicalUnit.EAU	PRUH	SurgicalWard4	PRUH	1	2015	02
AcuteMedicalUnit.EAU	PRUH	SurgicalWard4	PRUH	3	2015	03
AcuteMedicalUnit.EAU	PRUH	SurgicalWard4	PRUH	2	2015	04
AcuteMedicalUnit.EAU	PRUH	SurgicalWard4	PRUH	1	2015	05
AcuteMedicalUnit.EAU	PRUH	SurgicalWard4	PRUH	3	2015	07
AcuteMedicalUnit.EAU	PRUH	SurgicalWard4	PRUH	2	2015	08
AcuteMedicalUnit.EAU	PRUH	SurgicalWard4	PRUH	1	2015	10
AcuteMedicalUnit.EAU	PRUH	SurgicalWard4	PRUH	1	2015	12
AcuteMedicalUnit.EAU	PRUH	SurgicalWard4	PRUH	1	2015	13
AcuteMedicalUnit.EAU	PRUH	SurgicalWard4	PRUH	1	2015	15
AcuteMedicalUnit.EAU	PRUH	SurgicalWard4	PRUH	2	2015	16
AcuteMedicalUnit.EAU	PRUH	SurgicalWard4	PRUH	1	2015	17
AcuteMedicalUnit.EAU	PRUH	SurgicalWard4	PRUH	4	2015	20
AcuteMedicalUnit.EAU	PRUH	SurgicalWard4	PRUH	1	2015	21
AcuteMedicalUnit.EAU	PRUH	SurgicalWard4	PRUH	2	2015	22
AcuteMedicalUnit.EAU	PRUH	SurgicalWard4	PRUH	1	2015	23
AcuteMedicalUnit.EAU	PRUH	SurgicalWard4	PRUH	3	2015	24
AcuteMedicalUnit.EAU	PRUH	SurgicalWard4	PRUH	2	2015	25
AcuteMedicalUnit.EAU	PRUH	SurgicalWard4	PRUH	1	2015	27
AcuteMedicalUnit.EAU	PRUH	SurgicalWard4	PRUH	4	2015	29
AcuteMedicalUnit.EAU	PRUH	SurgicalWard4	PRUH	4	2015	30
AcuteMedicalUnit.EAU	PRUH	SurgicalWard4	PRUH	5	2015	31
AcuteMedicalUnit.EAU	PRUH	SurgicalWard4	PRUH	4	2015	32
AcuteMedicalUnit.EAU	PRUH	SurgicalWard4	PRUH	7	2015	33
AcuteMedicalUnit.EAU	PRUH	SurgicalWard4	PRUH	3	2015	34
AcuteMedicalUnit.EAU	PRUH	SurgicalWard4	PRUH	2	2015	35
AcuteMedicalUnit.EAU	PRUH	SurgicalWard4	PRUH	5	2015	36
AcuteMedicalUnit.EAU	PRUH	SurgicalWard4	PRUH	2	2015	37
AcuteMedicalUnit.EAU	PRUH	SurgicalWard4	PRUH	1	2015	38
AcuteMedicalUnit.EAU	PRUH	SurgicalWard4	PRUH	1	2015	39
AcuteMedicalUnit.EAU	PRUH	SurgicalWard4	PRUH	1	2015	44
AcuteMedicalUnit.EAU	PRUH	SurgicalWard4	PRUH	1	2015	47
AcuteMedicalUnit.EAU	PRUH	SurgicalWard4	PRUH	2	2016	01
AcuteMedicalUnit.EAU	PRUH	SurgicalWard4	PRUH	2	2016	02
AcuteMedicalUnit.EAU	PRUH	SurgicalWard4	PRUH	5	2016	04
AcuteMedicalUnit.EAU	PRUH	SurgicalWard4	PRUH	2	2016	05
AcuteMedicalUnit.EAU	PRUH	SurgicalWard4	PRUH	1	2016	06
AcuteMedicalUnit.EAU	PRUH	SurgicalWard4	PRUH	2	2016	07
AcuteMedicalUnit.EAU	PRUH	SurgicalWard4	PRUH	2	2016	08
AcuteMedicalUnit.EAU	PRUH	SurgicalWard4	PRUH	2	2016	09
AcuteMedicalUnit.EAU	PRUH	SurgicalWard4	PRUH	1	2016	12
AcuteMedicalUnit.EAU	PRUH	SurgicalWard4	PRUH	1	2016	13
AcuteMedicalUnit.EAU	PRUH	SurgicalWard4	PRUH	1	2016	14
AcuteMedicalUnit.EAU	PRUH	SurgicalWard4	PRUH	1	2016	17
AcuteMedicalUnit.EAU	PRUH	SurgicalWard4	PRUH	2	2016	18
AcuteMedicalUnit.EAU	PRUH	SurgicalWard4	PRUH	1	2016	19
AcuteMedicalUnit.EAU	PRUH	SurgicalWard4	PRUH	1	2016	21
AcuteMedicalUnit.EAU	PRUH	SurgicalWard4	PRUH	3	2016	22
AcuteMedicalUnit.EAU	PRUH	SurgicalWard4	PRUH	1	2016	23
AcuteMedicalUnit.EAU	PRUH	SurgicalWard4	PRUH	2	2016	24
AcuteMedicalUnit.EAU	PRUH	SurgicalWard4	PRUH	1	2016	25
AcuteMedicalUnit.EAU	PRUH	SurgicalWard5	PRUH	1	2014	48
AcuteMedicalUnit.EAU	PRUH	SurgicalWard5	PRUH	1	2014	51
AcuteMedicalUnit.EAU	PRUH	SurgicalWard5	PRUH	1	2014	52
AcuteMedicalUnit.EAU	PRUH	SurgicalWard5	PRUH	1	2015	00
AcuteMedicalUnit.EAU	PRUH	SurgicalWard5	PRUH	1	2015	01
AcuteMedicalUnit.EAU	PRUH	SurgicalWard5	PRUH	2	2015	03
AcuteMedicalUnit.EAU	PRUH	SurgicalWard5	PRUH	1	2015	05
AcuteMedicalUnit.EAU	PRUH	SurgicalWard5	PRUH	2	2015	06
AcuteMedicalUnit.EAU	PRUH	SurgicalWard5	PRUH	1	2015	07
AcuteMedicalUnit.EAU	PRUH	SurgicalWard5	PRUH	3	2015	08
AcuteMedicalUnit.EAU	PRUH	SurgicalWard5	PRUH	2	2015	12
AcuteMedicalUnit.EAU	PRUH	SurgicalWard5	PRUH	2	2015	14
AcuteMedicalUnit.EAU	PRUH	SurgicalWard5	PRUH	1	2015	15
AcuteMedicalUnit.EAU	PRUH	SurgicalWard5	PRUH	1	2015	16
AcuteMedicalUnit.EAU	PRUH	SurgicalWard5	PRUH	1	2015	21
AcuteMedicalUnit.EAU	PRUH	SurgicalWard5	PRUH	2	2015	23
AcuteMedicalUnit.EAU	PRUH	SurgicalWard5	PRUH	1	2015	24
AcuteMedicalUnit.EAU	PRUH	SurgicalWard5	PRUH	1	2015	26
AcuteMedicalUnit.EAU	PRUH	SurgicalWard5	PRUH	2	2015	28
AcuteMedicalUnit.EAU	PRUH	SurgicalWard5	PRUH	1	2015	30
AcuteMedicalUnit.EAU	PRUH	SurgicalWard5	PRUH	1	2015	31
AcuteMedicalUnit.EAU	PRUH	SurgicalWard5	PRUH	2	2015	33
AcuteMedicalUnit.EAU	PRUH	SurgicalWard5	PRUH	1	2015	34
AcuteMedicalUnit.EAU	PRUH	SurgicalWard5	PRUH	3	2015	35
AcuteMedicalUnit.EAU	PRUH	SurgicalWard5	PRUH	3	2015	36
AcuteMedicalUnit.EAU	PRUH	SurgicalWard5	PRUH	2	2015	37
AcuteMedicalUnit.EAU	PRUH	SurgicalWard5	PRUH	1	2015	38
AcuteMedicalUnit.EAU	PRUH	SurgicalWard5	PRUH	1	2015	41
AcuteMedicalUnit.EAU	PRUH	SurgicalWard5	PRUH	1	2015	43
AcuteMedicalUnit.EAU	PRUH	SurgicalWard5	PRUH	3	2015	44
AcuteMedicalUnit.EAU	PRUH	SurgicalWard5	PRUH	1	2015	45
AcuteMedicalUnit.EAU	PRUH	SurgicalWard5	PRUH	1	2015	51
AcuteMedicalUnit.EAU	PRUH	SurgicalWard5	PRUH	1	2016	00
AcuteMedicalUnit.EAU	PRUH	SurgicalWard5	PRUH	1	2016	02
AcuteMedicalUnit.EAU	PRUH	SurgicalWard5	PRUH	1	2016	03
AcuteMedicalUnit.EAU	PRUH	SurgicalWard5	PRUH	3	2016	04
AcuteMedicalUnit.EAU	PRUH	SurgicalWard5	PRUH	1	2016	06
AcuteMedicalUnit.EAU	PRUH	SurgicalWard5	PRUH	1	2016	07
AcuteMedicalUnit.EAU	PRUH	SurgicalWard5	PRUH	3	2016	09
AcuteMedicalUnit.EAU	PRUH	SurgicalWard5	PRUH	2	2016	10
AcuteMedicalUnit.EAU	PRUH	SurgicalWard5	PRUH	1	2016	11
AcuteMedicalUnit.EAU	PRUH	SurgicalWard5	PRUH	2	2016	14
AcuteMedicalUnit.EAU	PRUH	SurgicalWard5	PRUH	2	2016	15
AcuteMedicalUnit.EAU	PRUH	SurgicalWard5	PRUH	1	2016	17
AcuteMedicalUnit.EAU	PRUH	SurgicalWard5	PRUH	2	2016	18
AcuteMedicalUnit.EAU	PRUH	SurgicalWard5	PRUH	3	2016	19
AcuteMedicalUnit.EAU	PRUH	SurgicalWard5	PRUH	1	2016	21
AcuteMedicalUnit.EAU	PRUH	SurgicalWard5	PRUH	1	2016	23
AcuteMedicalUnit.EAU	PRUH	SurgicalWard5	PRUH	1	2016	25
AcuteMedicalUnit.EAU	PRUH	SurgicalWard6	PRUH	1	2014	48
AcuteMedicalUnit.EAU	PRUH	SurgicalWard6	PRUH	1	2015	01
AcuteMedicalUnit.EAU	PRUH	SurgicalWard6	PRUH	2	2015	04
AcuteMedicalUnit.EAU	PRUH	SurgicalWard6	PRUH	1	2015	05
AcuteMedicalUnit.EAU	PRUH	SurgicalWard6	PRUH	2	2015	07
AcuteMedicalUnit.EAU	PRUH	SurgicalWard6	PRUH	1	2015	08
AcuteMedicalUnit.EAU	PRUH	SurgicalWard6	PRUH	1	2015	11
AcuteMedicalUnit.EAU	PRUH	SurgicalWard6	PRUH	1	2015	12
AcuteMedicalUnit.EAU	PRUH	SurgicalWard6	PRUH	3	2015	13
AcuteMedicalUnit.EAU	PRUH	SurgicalWard6	PRUH	2	2015	14
AcuteMedicalUnit.EAU	PRUH	SurgicalWard6	PRUH	3	2015	15
AcuteMedicalUnit.EAU	PRUH	SurgicalWard6	PRUH	5	2015	16
AcuteMedicalUnit.EAU	PRUH	SurgicalWard6	PRUH	1	2015	17
AcuteMedicalUnit.EAU	PRUH	SurgicalWard6	PRUH	1	2015	20
AcuteMedicalUnit.EAU	PRUH	SurgicalWard6	PRUH	2	2015	23
AcuteMedicalUnit.EAU	PRUH	SurgicalWard6	PRUH	1	2015	24
AcuteMedicalUnit.EAU	PRUH	SurgicalWard6	PRUH	1	2015	26
AcuteMedicalUnit.EAU	PRUH	SurgicalWard6	PRUH	1	2015	28
AcuteMedicalUnit.EAU	PRUH	SurgicalWard6	PRUH	1	2015	29
AcuteMedicalUnit.EAU	PRUH	SurgicalWard6	PRUH	1	2015	33
AcuteMedicalUnit.EAU	PRUH	SurgicalWard6	PRUH	1	2015	34
AcuteMedicalUnit.EAU	PRUH	SurgicalWard6	PRUH	2	2015	35
AcuteMedicalUnit.EAU	PRUH	SurgicalWard6	PRUH	1	2015	36
AcuteMedicalUnit.EAU	PRUH	SurgicalWard6	PRUH	1	2015	37
AcuteMedicalUnit.EAU	PRUH	SurgicalWard6	PRUH	1	2015	38
AcuteMedicalUnit.EAU	PRUH	SurgicalWard6	PRUH	1	2015	39
AcuteMedicalUnit.EAU	PRUH	SurgicalWard6	PRUH	1	2015	41
AcuteMedicalUnit.EAU	PRUH	SurgicalWard6	PRUH	1	2015	45
AcuteMedicalUnit.EAU	PRUH	SurgicalWard6	PRUH	1	2015	49
AcuteMedicalUnit.EAU	PRUH	SurgicalWard6	PRUH	1	2015	50
AcuteMedicalUnit.EAU	PRUH	SurgicalWard6	PRUH	2	2015	52
AcuteMedicalUnit.EAU	PRUH	SurgicalWard6	PRUH	2	2016	00
AcuteMedicalUnit.EAU	PRUH	SurgicalWard6	PRUH	2	2016	02
AcuteMedicalUnit.EAU	PRUH	SurgicalWard6	PRUH	5	2016	03
AcuteMedicalUnit.EAU	PRUH	SurgicalWard6	PRUH	3	2016	04
AcuteMedicalUnit.EAU	PRUH	SurgicalWard6	PRUH	1	2016	06
AcuteMedicalUnit.EAU	PRUH	SurgicalWard6	PRUH	1	2016	09
AcuteMedicalUnit.EAU	PRUH	SurgicalWard6	PRUH	1	2016	13
AcuteMedicalUnit.EAU	PRUH	SurgicalWard6	PRUH	3	2016	14
AcuteMedicalUnit.EAU	PRUH	SurgicalWard6	PRUH	1	2016	15
AcuteMedicalUnit.EAU	PRUH	SurgicalWard6	PRUH	2	2016	16
AcuteMedicalUnit.EAU	PRUH	SurgicalWard6	PRUH	1	2016	17
AcuteMedicalUnit.EAU	PRUH	SurgicalWard6	PRUH	1	2016	19
AcuteMedicalUnit.EAU	PRUH	SurgicalWard6	PRUH	1	2016	20
AcuteMedicalUnit.EAU	PRUH	SurgicalWard6	PRUH	1	2016	22
AcuteMedicalUnit.EAU	PRUH	SurgicalWard6	PRUH	1	2016	24
AcuteMedicalUnit.EAU	PRUH	SurgicalWard6	PRUH	2	2016	25
AcuteMedicalUnit.EAU	PRUH	SurgicalWard7.Ortho.	PRUH	1	2015	01
AcuteMedicalUnit.EAU	PRUH	SurgicalWard7.Ortho.	PRUH	1	2015	05
AcuteMedicalUnit.EAU	PRUH	SurgicalWard7.Ortho.	PRUH	1	2015	08
AcuteMedicalUnit.EAU	PRUH	SurgicalWard7.Ortho.	PRUH	1	2015	13
AcuteMedicalUnit.EAU	PRUH	SurgicalWard7.Ortho.	PRUH	1	2015	14
AcuteMedicalUnit.EAU	PRUH	SurgicalWard7.Ortho.	PRUH	1	2015	17
AcuteMedicalUnit.EAU	PRUH	SurgicalWard7.Ortho.	PRUH	1	2015	18
AcuteMedicalUnit.EAU	PRUH	SurgicalWard7.Ortho.	PRUH	1	2015	24
AcuteMedicalUnit.EAU	PRUH	SurgicalWard7.Ortho.	PRUH	1	2015	25
AcuteMedicalUnit.EAU	PRUH	SurgicalWard7.Ortho.	PRUH	1	2015	26
AcuteMedicalUnit.EAU	PRUH	SurgicalWard7.Ortho.	PRUH	1	2015	28
AcuteMedicalUnit.EAU	PRUH	SurgicalWard7.Ortho.	PRUH	2	2015	29
AcuteMedicalUnit.EAU	PRUH	SurgicalWard7.Ortho.	PRUH	1	2015	34
AcuteMedicalUnit.EAU	PRUH	SurgicalWard7.Ortho.	PRUH	1	2015	35
AcuteMedicalUnit.EAU	PRUH	SurgicalWard7.Ortho.	PRUH	1	2015	44
AcuteMedicalUnit.EAU	PRUH	SurgicalWard7.Ortho.	PRUH	1	2015	45
AcuteMedicalUnit.EAU	PRUH	SurgicalWard7.Ortho.	PRUH	1	2015	47
AcuteMedicalUnit.EAU	PRUH	SurgicalWard7.Ortho.	PRUH	1	2015	49
AcuteMedicalUnit.EAU	PRUH	SurgicalWard7.Ortho.	PRUH	1	2015	50
AcuteMedicalUnit.EAU	PRUH	SurgicalWard7.Ortho.	PRUH	1	2015	51
AcuteMedicalUnit.EAU	PRUH	SurgicalWard7.Ortho.	PRUH	1	2016	04
AcuteMedicalUnit.EAU	PRUH	SurgicalWard7.Ortho.	PRUH	1	2016	07
AcuteMedicalUnit.EAU	PRUH	SurgicalWard7.Ortho.	PRUH	1	2016	09
AcuteMedicalUnit.EAU	PRUH	SurgicalWard7.Ortho.	PRUH	3	2016	10
AcuteMedicalUnit.EAU	PRUH	SurgicalWard7.Ortho.	PRUH	3	2016	13
AcuteMedicalUnit.EAU	PRUH	SurgicalWard7.Ortho.	PRUH	1	2016	15
AcuteMedicalUnit.EAU	PRUH	SurgicalWard7.Ortho.	PRUH	1	2016	17
AcuteMedicalUnit.EAU	PRUH	SurgicalWard7.Ortho.	PRUH	3	2016	18
AcuteMedicalUnit.EAU	PRUH	SurgicalWard7.Ortho.	PRUH	3	2016	19
AcuteMedicalUnit.EAU	PRUH	SurgicalWard7.Ortho.	PRUH	1	2016	22
AcuteMedicalUnit.EAU	PRUH	SurgicalWard7.Ortho.	PRUH	1	2016	23
AcuteMedicalUnit.EAU	PRUH	SurgicalWard7.Ortho.	PRUH	1	2016	24
AcuteMedicalUnit.EAU	PRUH	TheFriendsStrokeUnit	DH	1	2015	25
AcuteSurgicalUnit	DH	ExitHospital	DH	1	2015	46
AdultCysticFibrosisUnit	DH	ExitHospital	DH	1	2015	30
AdultCysticFibrosisUnit	DH	Lonsdale	DH	1	2014	48
AdultCysticFibrosisUnit	DH	Lonsdale	DH	1	2014	49
AdultCysticFibrosisUnit	DH	Lonsdale	DH	1	2015	02
AdultCysticFibrosisUnit	DH	Lonsdale	DH	2	2015	05
AdultCysticFibrosisUnit	DH	Lonsdale	DH	2	2015	07
AdultCysticFibrosisUnit	DH	Lonsdale	DH	1	2015	08
AdultCysticFibrosisUnit	DH	Lonsdale	DH	1	2015	09
AdultCysticFibrosisUnit	DH	Lonsdale	DH	2	2015	11
AdultCysticFibrosisUnit	DH	Lonsdale	DH	1	2015	12
AdultCysticFibrosisUnit	DH	Lonsdale	DH	1	2015	16
AdultCysticFibrosisUnit	DH	Lonsdale	DH	1	2015	25
AdultCysticFibrosisUnit	DH	Lonsdale	DH	1	2015	28
AdultCysticFibrosisUnit	DH	Lonsdale	DH	1	2015	29
AdultCysticFibrosisUnit	DH	Lonsdale	DH	1	2015	31
AdultCysticFibrosisUnit	DH	Lonsdale	DH	1	2015	44
AdultCysticFibrosisUnit	DH	Lonsdale	DH	1	2016	02
AdultCysticFibrosisUnit	DH	Lonsdale	DH	1	2016	03
AdultCysticFibrosisUnit	DH	Lonsdale	DH	1	2016	06
AdultCysticFibrosisUnit	DH	Lonsdale	DH	1	2016	08
AdultCysticFibrosisUnit	DH	Lonsdale	DH	2	2016	13
AdultCysticFibrosisUnit	DH	Lonsdale	DH	2	2016	14
AdultCysticFibrosisUnit	DH	Lonsdale	DH	1	2016	15
AdultCysticFibrosisUnit	DH	Lonsdale	DH	3	2016	18
AdultCysticFibrosisUnit	DH	Lonsdale	DH	1	2016	22
AdultCysticFibrosisUnit	DH	Lonsdale	DH	1	2016	23
AdultCysticFibrosisUnit	DH	Lonsdale	DH	1	2016	26
AdultCysticFibrosisUnit	DH	MatthewWhiting	DH	1	2016	08
AdultCysticFibrosisUnit	DH	Oliver	DH	2	2015	01
AdultCysticFibrosisUnit	DH	Oliver	DH	1	2015	02
AdultCysticFibrosisUnit	DH	RDLawrence	DH	1	2015	03
AdultCysticFibrosisUnit	DH	Twining	DH	1	2015	01
AdultCysticFibrosisUnit	DH	Twining	DH	1	2015	02
AnnieZunz	DH	Byron	DH	1	2014	52
AnnieZunz	DH	Byron	DH	1	2015	02
AnnieZunz	DH	Byron	DH	1	2015	03
AnnieZunz	DH	Byron	DH	1	2015	10
AnnieZunz	DH	Byron	DH	1	2015	15
AnnieZunz	DH	Byron	DH	1	2015	16
AnnieZunz	DH	Byron	DH	1	2015	18
AnnieZunz	DH	Byron	DH	1	2015	22
AnnieZunz	DH	Byron	DH	2	2015	23
AnnieZunz	DH	Byron	DH	3	2015	27
AnnieZunz	DH	Byron	DH	1	2015	29
AnnieZunz	DH	Byron	DH	2	2015	33
AnnieZunz	DH	Byron	DH	1	2015	35
AnnieZunz	DH	Byron	DH	1	2015	37
AnnieZunz	DH	Byron	DH	1	2015	40
AnnieZunz	DH	Byron	DH	1	2015	48
AnnieZunz	DH	Byron	DH	2	2015	50
AnnieZunz	DH	Byron	DH	3	2015	51
AnnieZunz	DH	Byron	DH	3	2015	52
AnnieZunz	DH	Byron	DH	3	2016	00
AnnieZunz	DH	Byron	DH	5	2016	01
AnnieZunz	DH	Byron	DH	5	2016	02
AnnieZunz	DH	Byron	DH	5	2016	03
AnnieZunz	DH	Byron	DH	2	2016	04
AnnieZunz	DH	Byron	DH	3	2016	05
AnnieZunz	DH	Byron	DH	2	2016	06
AnnieZunz	DH	Byron	DH	3	2016	07
AnnieZunz	DH	Byron	DH	1	2016	08
AnnieZunz	DH	Byron	DH	1	2016	09
AnnieZunz	DH	Byron	DH	1	2016	10
AnnieZunz	DH	Byron	DH	3	2016	11
AnnieZunz	DH	Byron	DH	3	2016	12
AnnieZunz	DH	Byron	DH	1	2016	13
AnnieZunz	DH	Byron	DH	3	2016	14
AnnieZunz	DH	Byron	DH	4	2016	15
AnnieZunz	DH	Byron	DH	6	2016	16
AnnieZunz	DH	Byron	DH	8	2016	17
AnnieZunz	DH	Byron	DH	2	2016	18
AnnieZunz	DH	Byron	DH	4	2016	19
AnnieZunz	DH	Byron	DH	3	2016	20
AnnieZunz	DH	Byron	DH	4	2016	21
AnnieZunz	DH	Byron	DH	6	2016	22
AnnieZunz	DH	Byron	DH	8	2016	23
AnnieZunz	DH	Byron	DH	8	2016	24
AnnieZunz	DH	Byron	DH	5	2016	25
AnnieZunz	DH	Byron	DH	1	2016	26
AnnieZunz	DH	Cheere	DH	1	2015	05
AnnieZunz	DH	Cheere	DH	1	2015	18
AnnieZunz	DH	Cheere	DH	1	2015	19
AnnieZunz	DH	Cheere	DH	1	2015	21
AnnieZunz	DH	Cheere	DH	1	2015	31
AnnieZunz	DH	Cheere	DH	1	2016	03
AnnieZunz	DH	Cheere	DH	1	2016	12
AnnieZunz	DH	ChristineBrownCriticalCare	DH	1	2015	03
AnnieZunz	DH	ChristineBrownCriticalCare	DH	1	2015	32
AnnieZunz	DH	ChristineBrownCriticalCare	DH	1	2015	47
AnnieZunz	DH	ChristineBrownCriticalCare	DH	1	2016	03
AnnieZunz	DH	ChristineBrownCriticalCare	DH	1	2016	08
AnnieZunz	DH	ChristineBrownCriticalCare	DH	2	2016	10
AnnieZunz	DH	ChristineBrownCriticalCare	DH	1	2016	11
AnnieZunz	DH	ChristineBrownCriticalCare	DH	1	2016	14
AnnieZunz	DH	ChristineBrownCriticalCare	DH	2	2016	15
AnnieZunz	DH	ChristineBrownCriticalCare	DH	3	2016	16
AnnieZunz	DH	ChristineBrownCriticalCare	DH	1	2016	21
AnnieZunz	DH	ChristineBrownCriticalCare	DH	1	2016	23
AnnieZunz	DH	ClinicalDecisionUnit.A.E..DH	DH	1	2016	11
AnnieZunz	DH	ClinicalDecisionUnit.A.E..DH	DH	1	2016	19
AnnieZunz	DH	Coptcoat	DH	1	2015	28
AnnieZunz	DH	CoronaryCareUnit.SamOram.	DH	1	2015	50
AnnieZunz	DH	CoronaryCareUnit.SamOram.	DH	1	2016	01
AnnieZunz	DH	CoronaryCareUnit.SamOram.	DH	1	2016	08
AnnieZunz	DH	CoronaryCareUnit.SamOram.	DH	1	2016	18
AnnieZunz	DH	Cotton	DH	1	2014	51
AnnieZunz	DH	Cotton	DH	1	2015	16
AnnieZunz	DH	Cotton	DH	2	2015	27
AnnieZunz	DH	Cotton	DH	2	2015	30
AnnieZunz	DH	Cotton	DH	2	2015	34
AnnieZunz	DH	Cotton	DH	1	2015	39
AnnieZunz	DH	Cotton	DH	1	2015	45
AnnieZunz	DH	Cotton	DH	1	2015	49
AnnieZunz	DH	Cotton	DH	2	2015	52
AnnieZunz	DH	Cotton	DH	3	2016	00
AnnieZunz	DH	Cotton	DH	1	2016	14
AnnieZunz	DH	Cotton	DH	1	2016	21
AnnieZunz	DH	Cotton	DH	1	2016	25
AnnieZunz	DH	DavidMarsden	DH	1	2014	50
AnnieZunz	DH	DavidMarsden	DH	1	2015	08
AnnieZunz	DH	DavidMarsden	DH	1	2015	27
AnnieZunz	DH	DavidMarsden	DH	1	2015	50
AnnieZunz	DH	DavidMarsden	DH	1	2016	19
AnnieZunz	DH	Davidson	DH	1	2015	12
AnnieZunz	DH	Davidson	DH	1	2016	12
AnnieZunz	DH	Davidson	DH	1	2016	18
AnnieZunz	DH	Dawson	DH	1	2015	47
AnnieZunz	DH	Dawson	DH	1	2016	08
AnnieZunz	DH	Dawson	DH	1	2016	17
AnnieZunz	DH	DerekMitchellUnit	DH	1	2015	19
AnnieZunz	DH	DerekMitchellUnit	DH	1	2015	46
AnnieZunz	DH	Donne	DH	1	2014	50
AnnieZunz	DH	Donne	DH	1	2015	09
AnnieZunz	DH	Donne	DH	1	2015	14
AnnieZunz	DH	Donne	DH	1	2015	16
AnnieZunz	DH	Donne	DH	1	2015	21
AnnieZunz	DH	Donne	DH	1	2015	25
AnnieZunz	DH	Donne	DH	1	2015	26
AnnieZunz	DH	Donne	DH	1	2015	28
AnnieZunz	DH	Donne	DH	1	2015	29
AnnieZunz	DH	Donne	DH	1	2015	32
AnnieZunz	DH	Donne	DH	2	2015	35
AnnieZunz	DH	Donne	DH	1	2015	42
AnnieZunz	DH	Donne	DH	1	2015	43
AnnieZunz	DH	Donne	DH	1	2015	44
AnnieZunz	DH	Donne	DH	1	2015	46
AnnieZunz	DH	Donne	DH	1	2015	48
AnnieZunz	DH	Donne	DH	3	2015	50
AnnieZunz	DH	Donne	DH	1	2015	51
AnnieZunz	DH	Donne	DH	2	2016	00
AnnieZunz	DH	Donne	DH	4	2016	01
AnnieZunz	DH	Donne	DH	3	2016	02
AnnieZunz	DH	Donne	DH	1	2016	03
AnnieZunz	DH	Donne	DH	5	2016	04
AnnieZunz	DH	Donne	DH	3	2016	05
AnnieZunz	DH	Donne	DH	3	2016	06
AnnieZunz	DH	Donne	DH	3	2016	07
AnnieZunz	DH	Donne	DH	2	2016	08
AnnieZunz	DH	Donne	DH	1	2016	09
AnnieZunz	DH	Donne	DH	2	2016	10
AnnieZunz	DH	Donne	DH	3	2016	11
AnnieZunz	DH	Donne	DH	1	2016	12
AnnieZunz	DH	Donne	DH	4	2016	13
AnnieZunz	DH	Donne	DH	4	2016	14
AnnieZunz	DH	Donne	DH	2	2016	16
AnnieZunz	DH	Donne	DH	5	2016	18
AnnieZunz	DH	Donne	DH	4	2016	19
AnnieZunz	DH	Donne	DH	4	2016	20
AnnieZunz	DH	Donne	DH	1	2016	21
AnnieZunz	DH	Donne	DH	3	2016	22
AnnieZunz	DH	Donne	DH	3	2016	23
AnnieZunz	DH	Donne	DH	1	2016	24
AnnieZunz	DH	Donne	DH	2	2016	25
AnnieZunz	DH	Donne	DH	2	2016	26
AnnieZunz	DH	ElfandLibra	DH	1	2015	29
AnnieZunz	DH	ElfandLibra	DH	1	2015	52
AnnieZunz	DH	ElfandLibra	DH	1	2016	06
AnnieZunz	DH	ElfandLibra	DH	1	2016	19
AnnieZunz	DH	ElfandLibra	DH	1	2016	23
AnnieZunz	DH	ElfandLibra	DH	1	2016	25
AnnieZunz	DH	ExitHospital	DH	12	2014	48
AnnieZunz	DH	ExitHospital	DH	15	2014	49
AnnieZunz	DH	ExitHospital	DH	9	2014	50
AnnieZunz	DH	ExitHospital	DH	18	2014	51
AnnieZunz	DH	ExitHospital	DH	11	2014	52
AnnieZunz	DH	ExitHospital	DH	4	2015	00
AnnieZunz	DH	ExitHospital	DH	25	2015	01
AnnieZunz	DH	ExitHospital	DH	22	2015	02
AnnieZunz	DH	ExitHospital	DH	18	2015	03
AnnieZunz	DH	ExitHospital	DH	21	2015	04
AnnieZunz	DH	ExitHospital	DH	18	2015	05
AnnieZunz	DH	ExitHospital	DH	14	2015	06
AnnieZunz	DH	ExitHospital	DH	22	2015	07
AnnieZunz	DH	ExitHospital	DH	12	2015	08
AnnieZunz	DH	ExitHospital	DH	23	2015	09
AnnieZunz	DH	ExitHospital	DH	17	2015	10
AnnieZunz	DH	ExitHospital	DH	18	2015	11
AnnieZunz	DH	ExitHospital	DH	21	2015	12
AnnieZunz	DH	ExitHospital	DH	11	2015	13
AnnieZunz	DH	ExitHospital	DH	18	2015	14
AnnieZunz	DH	ExitHospital	DH	22	2015	15
AnnieZunz	DH	ExitHospital	DH	21	2015	16
AnnieZunz	DH	ExitHospital	DH	15	2015	17
AnnieZunz	DH	ExitHospital	DH	15	2015	18
AnnieZunz	DH	ExitHospital	DH	10	2015	19
AnnieZunz	DH	ExitHospital	DH	18	2015	20
AnnieZunz	DH	ExitHospital	DH	16	2015	21
AnnieZunz	DH	ExitHospital	DH	15	2015	22
AnnieZunz	DH	ExitHospital	DH	18	2015	23
AnnieZunz	DH	ExitHospital	DH	14	2015	24
AnnieZunz	DH	ExitHospital	DH	26	2015	25
AnnieZunz	DH	ExitHospital	DH	22	2015	26
AnnieZunz	DH	ExitHospital	DH	26	2015	27
AnnieZunz	DH	ExitHospital	DH	25	2015	28
AnnieZunz	DH	ExitHospital	DH	17	2015	29
AnnieZunz	DH	ExitHospital	DH	15	2015	30
AnnieZunz	DH	ExitHospital	DH	21	2015	31
AnnieZunz	DH	ExitHospital	DH	14	2015	32
AnnieZunz	DH	ExitHospital	DH	15	2015	33
AnnieZunz	DH	ExitHospital	DH	24	2015	34
AnnieZunz	DH	ExitHospital	DH	19	2015	35
AnnieZunz	DH	ExitHospital	DH	17	2015	36
AnnieZunz	DH	ExitHospital	DH	16	2015	37
AnnieZunz	DH	ExitHospital	DH	21	2015	38
AnnieZunz	DH	ExitHospital	DH	29	2015	39
AnnieZunz	DH	ExitHospital	DH	23	2015	40
AnnieZunz	DH	ExitHospital	DH	14	2015	41
AnnieZunz	DH	ExitHospital	DH	14	2015	42
AnnieZunz	DH	ExitHospital	DH	14	2015	43
AnnieZunz	DH	ExitHospital	DH	22	2015	44
AnnieZunz	DH	ExitHospital	DH	9	2015	45
AnnieZunz	DH	ExitHospital	DH	12	2015	46
AnnieZunz	DH	ExitHospital	DH	20	2015	47
AnnieZunz	DH	ExitHospital	DH	10	2015	48
AnnieZunz	DH	ExitHospital	DH	10	2015	49
AnnieZunz	DH	ExitHospital	DH	30	2015	50
AnnieZunz	DH	ExitHospital	DH	39	2015	51
AnnieZunz	DH	ExitHospital	DH	24	2015	52
AnnieZunz	DH	ExitHospital	DH	12	2016	00
AnnieZunz	DH	ExitHospital	DH	38	2016	01
AnnieZunz	DH	ExitHospital	DH	42	2016	02
AnnieZunz	DH	ExitHospital	DH	44	2016	03
AnnieZunz	DH	ExitHospital	DH	15	2016	04
AnnieZunz	DH	ExitHospital	DH	40	2016	05
AnnieZunz	DH	ExitHospital	DH	28	2016	06
AnnieZunz	DH	ExitHospital	DH	27	2016	07
AnnieZunz	DH	ExitHospital	DH	21	2016	08
AnnieZunz	DH	ExitHospital	DH	19	2016	09
AnnieZunz	DH	ExitHospital	DH	35	2016	10
AnnieZunz	DH	ExitHospital	DH	27	2016	11
AnnieZunz	DH	ExitHospital	DH	38	2016	12
AnnieZunz	DH	ExitHospital	DH	37	2016	13
AnnieZunz	DH	ExitHospital	DH	38	2016	14
AnnieZunz	DH	ExitHospital	DH	43	2016	15
AnnieZunz	DH	ExitHospital	DH	47	2016	16
AnnieZunz	DH	ExitHospital	DH	48	2016	17
AnnieZunz	DH	ExitHospital	DH	27	2016	18
AnnieZunz	DH	ExitHospital	DH	42	2016	19
AnnieZunz	DH	ExitHospital	DH	33	2016	20
AnnieZunz	DH	ExitHospital	DH	49	2016	21
AnnieZunz	DH	ExitHospital	DH	41	2016	22
AnnieZunz	DH	ExitHospital	DH	28	2016	23
AnnieZunz	DH	ExitHospital	DH	22	2016	24
AnnieZunz	DH	ExitHospital	DH	29	2016	25
AnnieZunz	DH	ExitHospital	DH	32	2016	26
AnnieZunz	DH	FarnboroughWard	PRUH	1	2015	10
AnnieZunz	DH	Fisk	DH	1	2015	07
AnnieZunz	DH	Fisk	DH	1	2015	30
AnnieZunz	DH	Fisk	DH	1	2016	02
AnnieZunz	DH	Fisk	DH	1	2016	19
AnnieZunz	DH	Fisk	DH	1	2016	25
AnnieZunz	DH	FrankCooksey	Orpington	1	2015	34
AnnieZunz	DH	Guthrie	DH	1	2015	29
AnnieZunz	DH	Guthrie	DH	1	2016	11
AnnieZunz	DH	Guthrie	DH	1	2016	24
AnnieZunz	DH	Howard	DH	1	2015	27
AnnieZunz	DH	KatherineMonk	DH	1	2015	27
AnnieZunz	DH	KatherineMonk	DH	1	2016	07
AnnieZunz	DH	Lister	DH	1	2015	06
AnnieZunz	DH	Lister	DH	1	2015	09
AnnieZunz	DH	Lister	DH	1	2015	23
AnnieZunz	DH	Lister	DH	2	2015	33
AnnieZunz	DH	Lister	DH	1	2015	37
AnnieZunz	DH	Lister	DH	1	2015	45
AnnieZunz	DH	Lister	DH	2	2016	13
AnnieZunz	DH	Lister	DH	1	2016	14
[truncated: 29,339 more rows]
